# Supplementary material for: Novel Mutations Segregating with Complete Androgen Insensitivity Syndrome and Their Molecular Characteristics
Source: Int J Mol Sci. 2019 Oct 30;20(21):5418. doi: 10.3390/ijms20215418 (PMC6861889; doi:10.3390/ijms20215418)
Supplement: Supplementary file 1 [file ijms-20-05418-s001.zip]

Archive with 12 entries (11 files):
- ijms-626906-suppl/
- ijms-626906-suppl/supplementary legend.txt
- ijms-626906-suppl/Supplementary Table 1.xlsx
- ijms-626906-suppl/Supplementary Table2.doc
- ijms-626906-suppl/Supplementary Table3.doc
- ijms-626906-suppl/Supplementary Table4.doc
- ijms-626906-suppl/SupplementaryFigure 1.tif
- Supplementary Table 1.xlsx
- Supplementary Table2.doc
- Supplementary Table3.doc
- Supplementary Table4.doc
- SupplementaryFigure 1.tif
