# Supplementary material for: Novel Mutations Segregating with Complete Androgen Insensitivity Syndrome and Their Molecular Characteristics
Source: Int J Mol Sci. 2019 Oct 30;20(21):5418. doi: 10.3390/ijms20215418 (PMC6861889; doi:10.3390/ijms20215418)
Supplement: Supplementary file 1 [file ijms-20-05418-s001.zip › ijms-626906-suppl/supplementary legend.txt]

Supplementary Files
Supplementary Tables: 
Supplementary Table 1. RNAseq analysis in patients with CAIS and controls resulted in selection of 4,293 (RefSeq annotated) differentially expressed genes with p < 0.05 (Case no 1=19P; Case no 2=47P; Case no 3=21L; men with normal spermatogenesis-20, 27, 28). 
Supplementary Table 2. The primer sequences used for DNA sequencing
Supplementary Table 3. Primer sequences for analyzed target genes used in Real-Time PCR
Supplementary Table 4. Antibodies used for Western blot and immunohistochemistry

Supplementary Figures

Supplementary Figure 1. The box plots represent the spermatogenesis-related genes with downregulated expression in patients with CAIS compared to controls. Descriptions presented below illustrate the fold change for the box plots and p-values. 
