# Supplementary material for: Novel Mutations Segregating with Complete Androgen Insensitivity Syndrome and Their Molecular Characteristics
Source: Int J Mol Sci. 2019 Oct 30;20(21):5418. doi: 10.3390/ijms20215418 (PMC6861889; doi:10.3390/ijms20215418)
Supplement: Supplementary file 1 [file ijms-20-05418-s001.zip › ijms-626906-suppl/Supplementary Table 1.xlsx]

## Sheet: Arkusz1
	19P,sorted,bam	21L,sorted,bam	47P,sorted,bam	20,sorted,bam	27,sorted,bam	28,sorted,bam	folds_median_aff_ctr	ttest_aff_ctr	fdr	FOLDS	p-value
SLC26A8	2.84532	2.75072	2.60293	12.0291	12.1035	11.9503	0.00161039	4.04055e-07	0.00364955	0.00159233	4.04055e-07
CCDC7	3.99436	4.19038	4.06401	9.48294	9.39843	9.25306	0.0247845	6.16726e-07	0.00364955	0.0254671	6.16726e-07
ODF1	1.4383	0.961302	1.26987	12.7364	12.7913	12.2926	0.000353359	8.34802e-07	0.00364955	0.000374268	8.34802e-07
PGK2	1.4383	0.961302	1.26987	12.7638	12.2236	12.3562	0.000459928	1.02732e-06	0.00364955	0.000417856	1.02732e-06
MS4A6E	1.4383	0.961302	1.26987	10.2905	9.90806	9.78138	0.00250985	2.03303e-06	0.00577787	0.00229044	2.03303e-06
SPTY2D1-AS1	5.44434	5.16468	5.10439	11.0171	10.6889	10.6587	0.0217292	3.97759e-06	0.00892088	0.021338	3.97759e-06
GHR	8.92152	8.82299	9.00109	5.92624	6.03284	5.81643	7.97385	4.58382e-06	0.00892088	7.94489	4.58382e-06
DCLK3	2.84532	3.17728	3.2689	9.33511	8.96385	8.94169	0.0181163	5.02231e-06	0.00892088	0.0158097	5.02231e-06
BOD1L2	3.33792	3.17728	3.43595	14.8787	14.4738	14.4071	0.000444388	7.45838e-06	0.00975672	0.000405084	7.45838e-06
CRISP2	3.7034	3.17728	3.07967	13.0625	12.6027	12.8301	0.00124229	7.55446e-06	0.00975672	0.00136999	7.55446e-06
ETAA1	8.20315	8.03961	7.98519	5.47443	5.28442	5.40022	6.2307	7.971e-06	0.00975672	6.45147	7.971e-06
LETM2	5.18114	5.28285	5.52913	9.54739	9.48099	9.22118	0.0544796	9.15985e-06	0.00975672	0.0589044	9.15985e-06
PHF7	6.62522	7.401	6.83878	16.5215	16.2682	15.885	0.00145027	9.64056e-06	0.00975672	0.00161984	9.64056e-06
KLB	2.08128	2.37204	1.87321	8.84018	8.57443	8.26018	0.0111011	1.00275e-05	0.00975672	0.0114428	1.00275e-05
KIF9	6.34508	6.48281	6.7149	11.2822	11.0722	10.8603	0.0415403	1.10067e-05	0.00975672	0.0424734	1.10067e-05
ACRV1	2.08128	1.48254	1.87321	10.5141	11.217	10.5292	0.0024791	1.27598e-05	0.00975672	0.00203454	1.27598e-05
MRGBP	9.42046	9.13322	9.21339	12.5024	12.3931	12.211	0.110364	1.33879e-05	0.00975672	0.115575	1.33879e-05
ROPN1B	3.11284	3.50503	3.2689	12.9532	12.619	12.2953	0.00153231	1.361e-05	0.00975672	0.0015571	1.361e-05
MTUS1	11.1001	11.2751	11.3237	8.11255	8.09869	7.84372	9.04039	1.42142e-05	0.00975672	9.28325	1.42142e-05
LINC00694	1.4383	2.13534	1.87321	9.89377	9.74316	9.16314	0.00427474	1.43688e-05	0.00975672	0.00453587	1.43688e-05
HHIPL2	2.515	2.37204	2.60293	9.22118	9.21229	8.85147	0.00963644	1.46413e-05	0.00975672	0.0103207	1.46413e-05
ITGB6	1.4383	1.84875	1.26987	9.90287	9.47652	9.13725	0.00380413	1.53691e-05	0.00975672	0.00394277	1.53691e-05
KLF17	1.4383	1.48254	1.26987	9.5374	9.63314	9.20401	0.00364694	1.5792e-05	0.00975672	0.0037438	1.5792e-05
YBX2	5.58191	5.71992	4.7726	15.2691	15.6333	14.7111	0.00121301	1.73198e-05	0.0102548	0.00108631	1.73198e-05
GSG1	3.33792	3.85037	4.16231	13.9497	14.4609	13.4057	0.000911571	1.99278e-05	0.0109251	0.00087692	1.99278e-05
DDI1	2.08128	1.48254	1.26987	10.8024	11.4079	10.4244	0.00156473	1.99896e-05	0.0109251	0.00162315	1.99896e-05
CCDC63	1.4383	1.84875	1.26987	10.1804	10.062	9.40935	0.00253519	2.16724e-05	0.0114061	0.00303322	2.16724e-05
CETN1	3.33792	2.75072	2.28587	13.1084	12.4607	12.3985	0.00119398	2.53051e-05	0.0115563	0.00107281	2.53051e-05
CCDC173	3.33792	3.17728	2.8613	9.52398	9.0535	8.89965	0.0170248	2.61455e-05	0.0115563	0.0152659	2.61455e-05
SEPT12	1.4383	2.37204	2.60293	13.1159	13.1883	12.2438	0.000583156	2.63702e-05	0.0115563	0.000596349	2.63702e-05
PPP1R2P3	2.84532	2.37204	2.28587	10.2645	9.46079	9.88195	0.00548644	2.69733e-05	0.0115563	0.00605352	2.69733e-05
SAMD9L	8.49781	9.03983	8.76383	3.9245	4.41272	4.02899	26.6274	2.81034e-05	0.0115563	25.0213	2.81034e-05
ULK4	5.92996	5.93369	5.73452	10.7982	10.8911	10.5068	0.0342375	2.86542e-05	0.0115563	0.0342917	2.86542e-05
PRM2	6.39571	5.16468	5.60089	17.2445	18.04	16.6687	0.000312545	2.92456e-05	0.0115563	0.000322742	2.92456e-05
SAXO1	2.84532	1.84875	2.60293	11.0379	11.7003	10.8621	0.00288953	2.9592e-05	0.0115563	0.00229426	2.9592e-05
TSGA10	5.625	5.46886	5.85681	9.75987	9.56749	9.52292	0.0650418	3.05445e-05	0.0115563	0.0639665	3.05445e-05
SMURF1	8.58766	8.86857	8.91574	11.5895	11.8104	11.87	0.130147	3.12194e-05	0.0115563	0.127984	3.12194e-05
CAPN11	2.84532	3.50503	2.60293	12.2592	12.6177	11.5334	0.00146602	3.18994e-05	0.0115563	0.00175738	3.18994e-05
DNAJC5G	4.70669	4.85697	4.25432	9.75557	10.1473	9.67879	0.030209	3.27467e-05	0.0115563	0.0261949	3.27467e-05
UBQLN3	3.33792	2.13534	2.60293	13.2065	14.422	13.2877	0.000607536	3.47612e-05	0.0115563	0.00050667	3.47612e-05
COX10	7.82321	7.93073	8.10724	10.3639	10.6734	10.4626	0.172918	3.48542e-05	0.0115563	0.171201	3.48542e-05
ZBTB32	3.33792	3.04883	3.9585	11.9848	12.3713	11.3304	0.00249483	3.5239e-05	0.0115563	0.00286534	3.5239e-05
CCDC13	3.33792	3.68808	3.9585	8.76799	9.06246	8.58	0.0295661	3.60258e-05	0.0115563	0.0283209	3.60258e-05
YBX3	11.3691	11.6056	11.6955	14.5472	14.6584	14.2943	0.130164	3.77865e-05	0.0115563	0.130017	3.77865e-05
SPATA6	7.35798	7.5498	7.88097	11.6237	12.0534	11.8441	0.0509665	3.78005e-05	0.0115563	0.0527693	3.78005e-05
RNF150	9.26574	9.47161	9.17571	6.74516	6.92811	7.03209	5.0547	3.8826e-05	0.0115563	5.28741	3.8826e-05
WDR62	5.44434	6.22687	5.28954	13.5669	14.311	13.3505	0.00358806	3.92402e-05	0.0115563	0.00367205	3.92402e-05
C17orf64	2.515	2.13534	1.87321	12.4441	11.7871	11.4433	0.00124316	4.00354e-05	0.0115563	0.00118824	4.00354e-05
CCDC87	3.85624	3.29509	3.84461	10.5452	11.0063	10.1603	0.00961463	4.05439e-05	0.0115563	0.00834259	4.05439e-05
KIF24	5.78552	6.11982	5.52913	10.1102	10.457	10.6219	0.0392405	4.06625e-05	0.0115563	0.0416687	4.06625e-05
EFCAB6	5.18114	5.16468	5.82719	11.479	11.1534	10.8388	0.0159282	4.37446e-05	0.0121885	0.0183755	4.37446e-05
ACTRT3	5.70749	5.78143	5.85681	11.3981	11.2383	11.0457	0.0227682	4.6524e-05	0.0127136	0.0229489	4.6524e-05
CYP1B1	11.0196	11.0655	11.2086	8.15236	8.23708	8.20372	7.26889	4.87658e-05	0.0130578	7.46513	4.87658e-05
UBE2L5P	1.4383	1.48254	2.28587	9.18325	8.67137	8.37371	0.00685403	5.032e-05	0.0130578	0.00777357	5.032e-05
ROPN1L	2.515	3.85037	3.2689	13.853	13.6636	12.8994	0.00074284	5.14248e-05	0.0130578	0.000815189	5.14248e-05
TTLL10	2.515	1.48254	1.26987	11.3823	12.3586	11.1365	0.0010468	5.14591e-05	0.0130578	0.00106865	5.14591e-05
ACTL9	1.4383	1.84875	2.60293	12.2021	13.0125	11.5962	0.000764404	5.40698e-05	0.0131756	0.000789404	5.40698e-05
CFAP45	3.7034	3.40392	3.2689	10.7076	10.484	9.98158	0.00739077	5.42995e-05	0.0131756	0.00818773	5.42995e-05
WDR53	7.33221	7.05585	7.51372	10.81	10.5278	10.4227	0.109153	5.62713e-05	0.0131756	0.102503	5.62713e-05
SVIL	11.8028	11.553	11.6386	9.73387	9.96334	9.8687	3.41026	5.64492e-05	0.0131756	3.50518	5.64492e-05
ZC2HC1C	6.51502	6.07139	5.73452	12.6413	12.296	11.7828	0.0133723	5.72209e-05	0.0131756	0.0142482	5.72209e-05
LRRK2	7.90413	8.18704	7.81462	5.12898	5.20025	4.81274	6.84549	5.93372e-05	0.0131756	7.57516	5.93372e-05
PXDNL	3.85624	3.85037	3.43595	9.1574	8.54488	8.62082	0.0366395	5.95125e-05	0.0131756	0.0299732	5.95125e-05
RSPH6A	2.08128	0.961302	1.87321	11.6126	12.6185	11.2204	0.00116988	6.03791e-05	0.0131756	0.00086286	6.03791e-05
SPAG17	3.33792	3.17728	2.8613	9.07924	8.95745	8.84902	0.0181968	6.06395e-05	0.0131756	0.0175012	6.06395e-05
CMTM2	3.53229	3.17728	4.16231	14.7521	14.6289	13.478	0.000456659	6.19229e-05	0.0131756	0.000617035	6.19229e-05
PARP14	9.32572	9.70641	9.74172	6.23722	6.03284	6.37551	11.0746	6.21229e-05	0.0131756	10.3826	6.21229e-05
ZNF816	6.87762	6.90742	6.6317	4.28494	4.62142	4.39497	5.58927	6.32097e-05	0.013209	5.17588	6.32097e-05
ERICH6	2.08128	2.13534	1.87321	10.0139	9.55907	9.42918	0.00560999	6.69162e-05	0.0137809	0.00502231	6.69162e-05
C3orf22	2.08128	0.961302	1.87321	10.318	11.1209	9.82195	0.00286987	7.19132e-05	0.014537	0.00227222	7.19132e-05
CATSPER2	6.64628	6.7001	7.01983	9.73532	9.40784	9.80939	0.121985	7.41588e-05	0.014537	0.137536	7.41588e-05
LRRC71	3.11284	4.06386	4.16231	11.5121	11.9741	10.9246	0.00572606	7.46297e-05	0.014537	0.00484064	7.46297e-05
MROH2B	2.84532	2.90761	3.9585	12.1753	11.0766	11.3647	0.00284543	7.46798e-05	0.014537	0.00316907	7.46798e-05
EZH2	6.53775	6.56672	6.04864	10.5132	9.97763	10.1887	0.079606	7.71847e-05	0.0148215	0.0697258	7.71847e-05
CCDC62	3.11284	2.75072	1.87321	11.4593	10.3731	10.7258	0.00397442	8.09038e-05	0.0153286	0.00323105	8.09038e-05
FAM221B	1.4383	1.84875	1.87321	9.49503	10.2226	9.41433	0.00499161	8.44113e-05	0.0155794	0.00393191	8.44113e-05
CCDC42	2.08128	1.84875	2.28587	12.894	12.5259	11.9589	0.000717552	8.44203e-05	0.0155794	0.00074648	8.44203e-05
TPGS2	10.5378	10.233	10.2595	12.6466	12.9495	13.0198	0.154968	8.73253e-05	0.0158376	0.173316	8.73253e-05
KDELC1	7.68755	7.32042	7.6125	5.19826	4.85964	5.1362	5.56465	8.82805e-05	0.0158376	5.56142	8.82805e-05
ZMYND12	5.85955	6.3127	6.48771	11.4045	10.881	10.6727	0.0421501	8.99075e-05	0.0158376	0.036751	8.99075e-05
ACTL7B	3.53229	2.37204	2.60293	13.7577	14.1852	12.6131	0.000438614	9.02779e-05	0.0158376	0.000608305	9.02779e-05
SLCO6A1	2.08128	2.13534	1.26987	10.5485	9.32087	10.2373	0.00350574	9.68506e-05	0.0160513	0.00338475	9.68506e-05
TCP11	5.06075	5.8971	4.83348	14.4641	14.6861	14.0525	0.00147676	9.69851e-05	0.0160513	0.00177604	9.69851e-05
ZNF473	8.53781	8.33795	8.0698	11.5256	11.2805	11.1815	0.130078	9.88156e-05	0.0160513	0.123791	9.88156e-05
C16orf71	4.92937	4.81834	5.88582	12.631	12.9968	12.0691	0.00480369	9.9037e-05	0.0160513	0.00611062	9.9037e-05
CSNK2A2	10.6555	10.345	10.4391	12.6277	12.4168	12.6086	0.222284	9.98549e-05	0.0160513	0.237963	9.98549e-05
CSPG5	4.44318	4.36146	4.7726	7.02796	7.41238	7.1323	0.155058	0.000102559	0.0160513	0.157658	0.000102559
UFM1	10.1617	10.1225	9.8743	8.2975	8.01496	8.13292	3.97112	0.000103212	0.0160513	3.74343	0.000103212
ODF3L2	1.4383	2.57415	2.28587	10.5468	11.1597	9.78523	0.00325991	0.000103332	0.0160513	0.00296489	0.000103332
IQCH	5.23777	5.58842	5.10439	9.11325	8.81266	9.03093	0.0721347	0.000103749	0.0160513	0.0782685	0.000103749
CCDC114	6.51502	5.93369	5.79696	11.0343	11.8527	11.1941	0.0260886	0.000103878	0.0160513	0.0257638	0.000103878
ABHD1	4.70669	4.56191	5.49186	11.8487	12.4031	11.2644	0.0070802	0.00010448	0.0160513	0.00826623	0.00010448
SLC25A19	6.72759	6.74196	7.15706	10.6731	10.7531	10.1994	0.065557	0.000105051	0.0160513	0.0787657	0.000105051
TBC1D21	1.4383	0.961302	2.28587	11.1377	11.5575	10.0515	0.00120282	0.000108569	0.0162558	0.00152843	0.000108569
TTLL6	1.4383	2.75072	2.28587	10.4112	11.3115	10.6096	0.00312109	0.000108773	0.0162558	0.00254319	0.000108773
DYRK3	6.8597	6.40678	6.42979	11.8266	11.3468	11.1014	0.0330999	0.000109821	0.0162558	0.0344461	0.000109821
ZSCAN29	8.3707	8.42402	8.19679	10.1237	10.2372	9.94531	0.296694	0.000113186	0.0165812	0.292897	0.000113186
ASPH	10.1726	10.3425	10.7295	6.76812	6.83353	7.27796	11.3841	0.000114648	0.016624	10.9663	0.000114648
SPACA4	2.515	0.961302	1.26987	11.6471	12.1987	10.9414	0.000751868	0.000116842	0.0166683	0.000967349	0.000116842
DDX25	6.18155	6.35377	5.4536	12.248	11.5517	11.7384	0.0212426	0.000117622	0.0166683	0.0173401	0.000117622
CCT8L2	1.4383	0.961302	1.87321	11.1388	11.386	10.0695	0.0012019	0.000119289	0.0166683	0.00143922	0.000119289
MFSD6L	1.4383	0.961302	1.87321	11.1843	12.1122	10.6988	0.00116458	0.000119646	0.0166683	0.00104125	0.000119646
TTC16	2.515	2.75072	3.7209	10.4658	11.7979	10.7847	0.00381537	0.000130255	0.0178157	0.00385095	0.000130255
AL356053,1	2.515	2.90761	2.8613	8.73049	8.16677	8.0241	0.0252868	0.000130389	0.0178157	0.0214064	0.000130389
RP4-816N1,8	2.84532	3.50503	2.8613	8.42937	8.63578	7.76787	0.0210788	0.000132302	0.0178741	0.0270708	0.000132302
C11orf94	1.4383	2.37204	1.87321	8.41125	8.97971	7.84372	0.010761	0.000133654	0.0178741	0.0109188	0.000133654
TBL2	10.4082	9.77856	10.2897	14.0874	14.3419	13.6926	0.0719091	0.000136791	0.0178741	0.0678351	0.000136791
SPPL2C	2.515	0.961302	1.26987	10.7736	12.2717	10.8778	0.00128149	0.000136932	0.0178741	0.00118108	0.000136932
GFI1B	3.11284	3.04883	3.5855	7.98117	8.802	8.26387	0.0281441	0.000137106	0.0178741	0.0291582	0.000137106
TEKT4	2.515	1.48254	2.28587	9.58666	9.48544	8.45336	0.00680322	0.000138929	0.0179472	0.00738758	0.000138929
TROAP	3.33792	4.41425	3.7209	11.305	11.8927	10.5722	0.00521153	0.000144551	0.0179565	0.00578988	0.000144551
PRM1	5.5375	4.51435	4.7726	16.1974	17.4762	15.8329	0.000363745	0.000144686	0.0179565	0.000331047	0.000144686
ANKRD30BL	3.11284	3.29509	2.60293	9.12442	8.1723	8.51961	0.0235722	0.000145575	0.0179565	0.0205913	0.000145575
RIMBP3	2.08128	2.13534	3.07967	11.4402	11.8901	11.3566	0.00158108	0.000146204	0.0179565	0.00178456	0.000146204
TDP1	8.0924	7.8421	7.68857	10.3752	10.5932	10.3492	0.172767	0.000147838	0.0179565	0.16901	0.000147838
SSUH2	4.44318	3.59948	4.34079	8.80454	9.62308	9.32717	0.0315466	0.000147854	0.0179565	0.0286807	0.000147854
PBX1	11.0731	10.8189	10.8467	8.89857	9.23096	9.06725	3.43292	0.000148986	0.0179565	3.59826	0.000148986
RPGRIP1	3.85624	4.56191	4.25432	10.7268	9.91632	9.81694	0.01975	0.000149111	0.0179565	0.016411	0.000149111
DRC1	2.515	2.37204	2.28587	10.8052	11.0094	10.3509	0.00289314	0.000152477	0.0181667	0.00310572	0.000152477
ODF3L1	3.11284	1.84875	1.87321	10.6267	11.0475	9.6495	0.00231704	0.000156074	0.0181667	0.00348897	0.000156074
SPATA24	5.82301	5.39206	6.17156	11.0093	11.5416	10.5906	0.0274652	0.000156353	0.0181667	0.0262486	0.000156353
PIGV	9.11902	8.86384	8.75599	11.3874	11.779	11.3583	0.173908	0.000159696	0.0181667	0.165478	0.000159696
BANF2	-0.460951	0.961302	1.26987	11.3079	11.1652	9.74227	0.000847825	0.000159885	0.0181667	0.000881101	0.000159885
GRK4	7.35798	7.71652	7.95813	10.9031	11.3462	11.0853	0.0968047	0.000160636	0.0181667	0.0925269	0.000160636
C1orf100	2.08128	0.961302	1.87321	8.9269	9.36017	8.07114	0.00752712	0.000161251	0.0181667	0.00705337	0.000161251
VWA5B1	1.4383	2.37204	2.60293	8.54022	9.78167	9.02225	0.00995605	0.000162138	0.0181667	0.0079383	0.000162138
LRRC27	8.10767	7.75791	8.45574	12.411	12.7239	11.9451	0.0506501	0.000162362	0.0181667	0.0524502	0.000162362
ACTRT2	2.515	1.48254	1.87321	13.1511	13.7827	12.0913	0.000402736	0.00016805	0.0186392	0.000471172	0.00016805
DKKL1	3.11284	3.77152	3.84461	13.2838	13.7174	12.3458	0.00136932	0.000171557	0.0186392	0.00134391	0.000171557
REPS2	10.075	9.64982	9.89764	7.31196	7.56316	7.60303	5.04369	0.000171998	0.0186392	5.21059	0.000171998
TCFL5	8.15252	8.20585	8.68761	11.9305	11.7122	12.384	0.0756452	0.000172181	0.0186392	0.0790983	0.000172181
MDH1B	5.78552	5.22497	5.05413	10.3063	9.46755	9.81569	0.0415009	0.000173144	0.0186392	0.0439406	0.000173144
STARD13	9.92368	9.87341	9.54659	7.71782	7.403	7.63754	4.71047	0.000177444	0.0186799	4.57922	0.000177444
CYB5R2	8.76663	8.90126	8.38637	12.7898	13.1296	12.3962	0.0615029	0.000178026	0.0186799	0.0588371	0.000178026
TTLL11	6.66704	7.05585	6.68219	9.58828	9.87791	9.34989	0.133408	0.000179045	0.0186799	0.143223	0.000179045
PTTG1	5.49167	6.45791	5.63547	12.5211	11.7584	11.41	0.0143485	0.000179467	0.0186799	0.0152526	0.000179467
ADCY10	3.11284	2.13534	2.60293	10.0471	9.54847	9.67879	0.00741232	0.000180095	0.0186799	0.00708465	0.000180095
NEK10	3.85624	4.19038	3.7209	9.99455	9.15197	9.64385	0.0181032	0.000183726	0.0188224	0.0195826	0.000183726
CATSPERG	4.99655	4.51435	5.4536	11.3851	12.6665	12.0326	0.00761992	0.000184117	0.0188224	0.00759935	0.000184117
PHOSPHO1	3.53229	3.85037	4.89189	12.0121	12.9587	11.4416	0.00349209	0.000189371	0.0192211	0.0037838	0.000189371
KATNAL2	5.89518	5.69882	6.24058	9.51383	9.27533	8.88776	0.0960449	0.000191904	0.0192701	0.102893	0.000191904
CABYR	5.78552	6.57832	5.24543	13.1686	13.6559	12.6788	0.00599068	0.000192565	0.0192701	0.00635446	0.000192565
CDT1	5.06075	5.61119	5.49186	8.39659	8.79842	8.23786	0.133533	0.000197093	0.0195853	0.117465	0.000197093
CA9	2.515	1.48254	2.8613	10.0495	10.1002	9.10061	0.0053939	0.000202323	0.0199653	0.00566458	0.000202323
TRIM2	9.03766	9.4338	9.46242	5.55587	6.12701	6.09004	10.1525	0.000205019	0.0200919	10.4613	0.000205019
UBL4B	2.08128	0.961302	2.60293	12.0112	12.4098	11.3848	0.0010252	0.000209442	0.0203848	0.000941065	0.000209442
SLC35E4	6.06123	6.03818	6.73098	10.238	10.6616	9.94646	0.055291	0.000211133	0.0204095	0.0622731	0.000211133
LRWD1	8.5265	8.45581	9.40845	15.3193	15.6024	14.406	0.00901906	0.000214305	0.0205762	0.0125837	0.000214305
S1PR3	10.1359	10.0199	9.51907	6.22067	6.70202	6.55474	11.0436	0.000217273	0.0206414	10.5497	0.000217273
BPIFA3	1.4383	0.961302	-0.460951	11.4335	12.3014	11.0033	0.00070397	0.000219481	0.0206414	0.000511428	0.000219481
SLFNL1	3.33792	3.59948	2.60293	11.3143	11.9233	10.4399	0.00397081	0.000220723	0.0206414	0.00378436	0.000220723
HMGA2	3.33792	2.57415	2.8613	6.92957	6.94113	7.39688	0.0591357	0.000221818	0.0206414	0.0557556	0.000221818
GADD45A	9.77143	9.57364	9.45033	8.05304	7.94559	7.73106	3.09094	0.000222247	0.0206414	3.22338	0.000222247
SPATA31E1	1.4383	0.961302	-0.460951	10.1664	11.4676	10.0589	0.00169429	0.000228679	0.0209892	0.00103361	0.000228679
C1orf158	-0.460951	0.961302	-0.460951	11.2802	11.4143	10.6045	0.000292113	0.000228947	0.0209892	0.000459848	0.000228947
FAM57B	2.515	2.37204	2.60293	11.3494	12.1251	11.8453	0.00155342	0.000230676	0.0210062	0.00161236	0.000230676
COIL	8.85974	8.35827	8.66268	11.4816	11.2103	11.5138	0.141716	0.000233111	0.0210062	0.146095	0.000233111
C6orf118	2.515	1.84875	1.26987	9.0087	9.13791	8.3873	0.00699263	0.000233567	0.0210062	0.0079946	0.000233567
ACR	2.84532	2.75072	3.07967	11.5527	12.033	11.1233	0.00239223	0.000240082	0.0211955	0.00244185	0.000240082
PRR30	1.4383	1.48254	1.87321	12.8616	13.5862	12.3564	0.000375448	0.000240188	0.0211955	0.000386643	0.000240188
C11orf80	6.09227	6.24153	6.04864	9.5374	9.92126	9.526	0.0918142	0.000241344	0.0211955	0.0863254	0.000241344
C6orf201	3.53229	2.57415	2.28587	9.02308	9.89974	9.04385	0.011283	0.000241638	0.0211955	0.0108603	0.000241638
C1orf167	2.515	2.90761	1.26987	11.2882	11.9895	10.8536	0.00228563	0.000245759	0.0213707	0.00176484	0.000245759
TXNDC2	2.515	2.75072	2.28587	11.6984	12.6172	11.6053	0.00171994	0.000246643	0.0213707	0.00142339	0.000246643
DTX3L	8.84615	9.16818	9.10344	6.93972	6.6395	7.06627	4.48071	0.00025183	0.0215174	4.46119	0.00025183
FAM186B	3.85624	3.50503	4.16231	11.6552	12.0743	10.8814	0.00449031	0.000252172	0.0215174	0.00482327	0.000252172
TTLL9	4.12036	4.30667	3.43595	9.34086	9.85401	9.54582	0.0232689	0.000252878	0.0215174	0.0202504	0.000252878
NDNF	5.58191	5.31094	5.10439	8.27363	7.84528	8.41076	0.128274	0.000260808	0.0219142	0.13926	0.000260808
FLRT2	11.5553	11.2928	11.6613	8.00069	8.08115	8.55615	11.1129	0.000262414	0.0219142	9.78432	0.000262414
IFIT3	8.82322	9.25384	9.40595	6.15251	6.19381	5.60014	8.58213	0.000265705	0.0219142	9.05586	0.000265705
KCTD19	2.84532	4.19038	3.07967	11.7148	12.4818	11.8776	0.0022468	0.000269534	0.0219142	0.00248435	0.000269534
PRR19	4.23621	4.967	4.49956	10.0704	10.3452	9.32364	0.0210384	0.000271365	0.0219142	0.0245952	0.000271365
C7orf31	6.1524	6.16667	6.76261	10.6314	11.5894	11.1849	0.0308574	0.000271404	0.0219142	0.0365324	0.000271404
RHOB	13.2852	13.358	13.2045	11.7269	11.4782	11.4912	3.46764	0.000274209	0.0219142	3.28775	0.000274209
NUP188	10.0692	10.1215	10.0416	13.2351	13.5088	13.295	0.106889	0.00027512	0.0219142	0.103745	0.00027512
FAM71F1	3.11284	3.17728	2.28587	11.1177	11.5102	11.2894	0.00345621	0.000276678	0.0219142	0.00286524	0.000276678
PLS3	11.6626	11.1046	11.3777	8.75656	8.66746	8.37712	6.54431	0.000276818	0.0219142	6.87445	0.000276818
SEPT7	11.9615	11.8244	11.5581	9.90287	9.51186	9.51212	4.96677	0.000277435	0.0219142	4.40467	0.000277435
ERP44	10.8888	11.0551	10.7295	9.46724	9.14355	9.24748	3.1194	0.00027827	0.0219142	3.04205	0.00027827
IL13	-0.460951	-0.460951	1.26987	9.55401	10.93	10.2317	0.00060421	0.000279392	0.0219142	0.000897011	0.000279392
TNP1	3.7034	2.75072	3.9585	14.8697	14.6985	14.3916	0.000489932	0.000280263	0.0219142	0.000430295	0.000280263
ADAM2	-0.460951	0.961302	1.26987	10.7046	9.47428	10.1643	0.00169679	0.000280675	0.0219142	0.00135797	0.000280675
FAM53A	4.99655	4.81834	5.49186	9.22118	9.58419	9.48236	0.044631	0.000283239	0.0219936	0.0498248	0.000283239
LRTOMT	7.43262	7.43329	7.99188	11.6436	11.4254	10.8766	0.0628449	0.000291429	0.0223727	0.0771635	0.000291429
CDR2	8.27928	8.45266	8.83622	11.0332	11.0847	11.4558	0.161319	0.000291995	0.0223727	0.157292	0.000291995
GAPDHS	-0.460951	1.48254	1.26987	11.8433	12.8964	11.6612	0.000656271	0.00029545	0.0223727	0.000377873	0.00029545
CASK	9.00949	8.88033	8.92974	6.674	6.57414	6.86739	4.77578	0.000297239	0.0223727	4.70657	0.000297239
C19orf45	3.33792	2.90761	1.87321	10.0018	10.6675	9.62104	0.00731859	0.000298354	0.0223727	0.00595969	0.000298354
SPATA3	1.4383	1.48254	1.87321	11.6205	12.2216	11.0055	0.000887476	0.000304139	0.0223727	0.000964543	0.000304139
PPIL6	5.99709	5.82103	5.76607	8.86169	8.95425	9.32187	0.113975	0.000304722	0.0223727	0.109991	0.000304722
FAM71E2	1.4383	-0.460951	-0.460951	9.32353	11.265	10.2251	0.000606982	0.000305855	0.0223727	0.000911737	0.000305855
ROCK2	9.85296	10.1845	9.57135	7.23165	6.71724	7.1563	6.48303	0.000305891	0.0223727	7.13316	0.000305891
PBX4	4.7848	4.30667	4.70904	8.64005	8.61155	8.44038	0.0668694	0.000305959	0.0223727	0.0640871	0.000305959
C12orf54	4.23621	2.90761	3.7209	10.464	9.85056	9.21167	0.0142819	0.000307853	0.0223727	0.0134104	0.000307853
CCDC36	5.06075	5.58842	4.94802	10.7849	10.5651	10.8152	0.0189169	0.000308933	0.0223727	0.0217529	0.000308933
FAM217A	2.08128	2.13534	2.28587	8.18258	8.81266	8.65772	0.0108785	0.000312178	0.0223727	0.0119778	0.000312178
C16orf46	5.23777	4.56191	4.49956	8.53688	9.00162	8.219	0.0635938	0.000313153	0.0223727	0.0708337	0.000313153
BEND7	7.80459	7.48966	7.33591	9.75557	9.6251	9.97934	0.207918	0.000313854	0.0223727	0.211205	0.000313854
WDR88	4.34341	3.77152	3.2689	9.09974	9.45399	8.72077	0.0248911	0.000314152	0.0223727	0.0254376	0.000314152
GKAP1	8.10005	7.47732	7.73714	11.6962	10.9243	11.3168	0.0836426	0.000314887	0.0223727	0.0859176	0.000314887
SUCLG2	10.3532	9.9789	9.89228	7.79251	7.65294	8.04138	4.55166	0.000317639	0.022456	4.74317	0.000317639
CCDC105	1.4383	1.84875	1.26987	10.3873	10.9406	9.66073	0.00202341	0.000321465	0.0225256	0.00222719	0.000321465
RAD51	5.18114	5.78143	4.83348	10.083	9.40079	9.41765	0.0530499	0.000323087	0.0225256	0.0484126	0.000323087
COQ6	7.5822	7.74253	7.672	8.60222	8.80556	8.63797	0.511936	0.00032338	0.0225256	0.494369	0.00032338
C16orf96	4.53648	4.60794	3.43595	10.0151	11.2204	10.0977	0.0211794	0.000326497	0.0226318	0.0131307	0.000326497
SWAP70	9.65416	9.44493	9.41593	7.00881	7.32568	7.41689	4.34467	0.000334253	0.0228662	4.77184	0.000334253
C2orf57	1.4383	0.961302	1.26987	12.4223	13.2826	11.9747	0.000439321	0.000335275	0.0228662	0.000386645	0.000335275
SAMD9	8.67224	8.1172	7.58622	3.04827	3.76101	2.77971	33.5659	0.000336122	0.0228662	30.461	0.000336122
SETD9	6.93009	6.40678	6.34874	9.65908	9.1294	9.6495	0.105644	0.000336314	0.0228662	0.132361	0.000336314
SH3KBP1	9.59581	9.59948	9.94665	7.87942	8.0634	7.67124	3.29451	0.000345195	0.0231935	3.58663	0.000345195
FOXO4	12.0397	11.772	12.1105	10.5047	10.4376	10.2061	3.03565	0.00034573	0.0231935	3.01312	0.00034573
SPDYA	3.7034	4.12851	2.8613	9.66367	8.7622	9.63818	0.0163475	0.000346026	0.0231935	0.0180697	0.000346026
MEGF11	3.85624	2.75072	3.07967	8.44013	8.95425	8.15691	0.024341	0.000351227	0.0233891	0.025591	0.000351227
POC1A	6.74722	6.78263	6.26287	10.117	10.6408	9.8687	0.09674	0.000352236	0.0233891	0.0818283	0.000352236
SAMD4A	7.31916	8.36163	8.38129	13.2774	13.9608	12.9677	0.0331299	0.00035442	0.023395	0.023993	0.00035442
SNX2	11.1599	10.8042	10.6703	8.75368	8.32413	8.7288	4.21451	0.000356632	0.023395	4.84303	0.000356632
GINS2	5.23777	5.67741	5.91427	9.5036	8.8986	8.77344	0.107232	0.000358376	0.023395	0.0915856	0.000358376
TMPRSS6	2.84532	2.57415	3.5855	7.96636	9.13508	8.20756	0.0243112	0.000360877	0.023395	0.0231206	0.000360877
XRRA1	7.34515	6.87957	6.92517	11.7645	12.0709	11.2066	0.0349316	0.000363059	0.023395	0.0403659	0.000363059
ATG9B	2.84532	3.40392	4.16231	8.76228	10.05	9.54279	0.0141911	0.000364346	0.023395	0.0158301	0.000364346
SRRM5	2.08128	3.50503	2.28587	9.30403	10.9308	9.79927	0.00547321	0.000365043	0.023395	0.00597308	0.000365043
C16orf82	3.33792	2.90761	3.07967	13.7686	14.5522	13.3151	0.00060578	0.000365496	0.023395	0.000572576	0.000365496
LARP1B	7.62527	7.63557	7.36711	10.4675	9.98865	10.407	0.145419	0.000371569	0.0235757	0.14916	0.000371569
GUCA1A	-0.460951	0.961302	1.26987	9.91449	10.5481	9.42754	0.00201753	0.000373145	0.0235757	0.00150782	0.000373145
TTC12	7.63584	7.56737	7.41765	11.8687	11.9126	11.4087	0.0507177	0.000373296	0.0235757	0.0547978	0.000373296
CDH22	4.12036	4.46517	4.7726	7.77561	7.55471	7.10789	0.117478	0.000375396	0.0236034	0.122709	0.000375396
SYN3	3.7034	4.56191	4.06401	8.42215	8.77317	8.26387	0.0487608	0.000379605	0.0236787	0.04814	0.000379605
PSTPIP2	7.04558	6.82219	7.03285	4.76791	4.91351	5.16804	4.34497	0.000379925	0.0236787	4.04756	0.000379925
SPA17	4.99655	5.71992	4.83348	10.9714	10.1641	9.8232	0.027824	0.000385861	0.0239013	0.0284337	0.000385861
SPERT	2.515	1.84875	2.28587	12.7139	12.7655	11.4265	0.000725855	0.000390595	0.0239013	0.000920423	0.000390595
OAZ3	4.7848	4.12851	4.34079	12.1769	12.3258	11.1375	0.00437626	0.000391888	0.0239013	0.00567169	0.000391888
C3orf20	1.4383	2.75072	1.26987	8.93199	9.98865	9.24002	0.00448178	0.000393157	0.0239013	0.00527266	0.000393157
AKAP4	2.515	1.48254	1.26987	12.7401	12.5289	12.2625	0.000472847	0.00039554	0.0239013	0.00057878	0.00039554
LRRFIP1	9.49782	9.85803	10.0221	7.22336	7.57155	7.66568	4.87861	0.000396102	0.0239013	4.94435	0.000396102
SPATA16	-0.460951	1.48254	-0.460951	11.1644	10.0042	9.62534	0.000707399	0.000397375	0.0239013	0.000925303	0.000397375
FNDC11	2.08128	3.92511	3.5855	12.3665	12.6648	11.363	0.00227326	0.000398393	0.0239013	0.00204432	0.000398393
MEIG1	2.08128	2.75072	3.2689	8.32098	7.79597	7.35602	0.0302852	0.000399979	0.0239013	0.0286758	0.000399979
IFIT2	7.5822	8.1172	8.21976	5.16403	5.01556	4.49884	8.58393	0.0004016	0.0239013	8.45756	0.0004016
CTDP1	8.79991	8.74538	9.27226	11.4725	11.6377	11.1717	0.156849	0.000402143	0.0239013	0.17824	0.000402143
TULP2	2.84532	2.90761	4.34079	10.9696	11.6912	10.5345	0.00374202	0.000403681	0.0239013	0.00480745	0.000403681
WBSCR28	1.4383	1.84875	-0.460951	11.9957	12.1104	10.2789	0.000663582	0.000407735	0.0240411	0.000681195	0.000407735
TSACC	2.84532	4.19038	2.28587	14.1976	13.8736	13.1644	0.000478807	0.000415881	0.0243482	0.000627543	0.000415881
EXD1	2.08128	2.90761	1.26987	8.56665	8.99539	9.81191	0.00829173	0.000418084	0.0243482	0.00760731	0.000418084
PPP3R2	1.4383	2.57415	1.26987	12.741	12.3649	12.2202	0.000513751	0.000419898	0.0243541	0.000608993	0.000419898
CTSO	10.4876	10.3089	10.2637	7.45324	7.67649	7.92047	6.20072	0.00042582	0.0245972	6.36435	0.00042582
PLGRKT	8.81858	8.39152	8.58077	6.59916	6.10404	6.15501	5.37312	0.000431372	0.024817	4.9619	0.000431372
DLEC1	6.49194	6.84157	5.88582	10.3771	11.4044	10.7244	0.053198	0.000434239	0.0248435	0.0464287	0.000434239
IRGC	2.515	2.37204	1.87321	13.4871	13.6604	12.1917	0.000450844	0.00043533	0.0248435	0.000538167	0.00043533
FAM166A	2.08128	3.04883	3.9585	11.2672	11.6878	10.3273	0.00335757	0.00043979	0.0249977	0.00373532	0.00043979
C1orf194	2.515	2.13534	1.87321	12.4496	12.1848	11.0473	0.00094367	0.000444251	0.0251506	0.00118624	0.000444251
DEK	10.9766	10.2467	10.4194	7.28037	7.07709	7.66568	8.80912	0.00044773	0.025247	9.23113	0.00044773
C1orf56	7.87766	7.97088	8.73622	12.2592	12.4784	11.6549	0.0511785	0.000450504	0.025303	0.0653381	0.000450504
TEX33	-0.460951	0.961302	1.26987	11.2601	11.2409	10.4456	0.000804512	0.000452778	0.0253306	0.000744136	0.000452778
CCDC40	6.09227	6.07139	6.92517	10.0139	10.7373	10.5752	0.0447215	0.000455837	0.0254017	0.0591628	0.000455837
SLC9A9	9.37387	9.07505	9.82084	6.52021	5.95794	6.34798	8.14481	0.000460644	0.0254909	8.86349	0.000460644
STK36	8.8732	8.94223	9.54659	11.9957	12.7482	12.2768	0.0991306	0.000466007	0.0254909	0.107353	0.000466007
C11orf84	8.67224	8.33111	9.00109	11.3408	11.7418	11.1989	0.15728	0.000466158	0.0254909	0.147722	0.000466158
RFX4	1.4383	3.17728	1.87321	11.7716	11.1729	12.1335	0.00104782	0.000466295	0.0254909	0.00135291	0.000466295
CCDC157	6.1524	5.39206	6.40995	10.5004	10.852	9.8687	0.0491029	0.000467462	0.0254909	0.0466412	0.000467462
GLRX2	6.84155	6.64602	6.76261	9.04675	8.89191	9.2933	0.205308	0.000468393	0.0254909	0.199262	0.000468393
ZPR1	10.075	9.78483	9.86704	11.4186	11.4032	11.1157	0.344808	0.000469994	0.0254909	0.378003	0.000469994
C2orf42	8.68756	7.98402	8.57633	11.9113	11.5009	11.3754	0.131706	0.000476122	0.0257251	0.110345	0.000476122
USP2	8.02966	8.21703	7.08383	12.7565	13.5741	12.4058	0.0377642	0.0004792	0.0257622	0.0284527	0.0004792
RFPL3S	2.84532	2.90761	3.2689	9.45314	8.90526	8.46301	0.0156505	0.000480435	0.0257622	0.0163656	0.000480435
CFAP43	4.53648	4.77865	4.25432	9.70739	9.58211	9.63676	0.0291515	0.000487369	0.0259905	0.028777	0.000487369
ADAM22	7.66709	7.69004	8.11339	5.38812	5.61211	5.91352	4.22203	0.000489708	0.0259905	4.54913	0.000489708
WIPI2	11.0085	10.9249	11.1037	12.5796	12.4022	12.2831	0.38058	0.00049018	0.0259905	0.376495	0.00049018
MFSD1	10.0075	10.3322	10.0496	7.85282	8.0634	8.33918	3.96192	0.000497493	0.0260551	4.12567	0.000497493
RAB29	8.71772	8.59077	9.04997	6.04381	6.39647	6.63664	4.99766	0.000498599	0.0260551	5.37842	0.000498599
LEKR1	4.23621	3.68808	3.7209	7.80921	7.57155	7.7936	0.0594285	0.00050071	0.0260551	0.0696825	0.00050071
SMARCA4	11.0085	10.7052	11.0252	12.691	12.6848	12.5044	0.312878	0.000501491	0.0260551	0.304859	0.000501491
FNDC8	2.08128	2.37204	1.87321	10.8874	11.7432	10.4738	0.00223401	0.000501922	0.0260551	0.002056	0.000501922
OVOS2	3.85624	4.41425	3.5855	9.17038	8.72128	9.94531	0.0251353	0.0005024	0.0260551	0.0249124	0.0005024
CATSPER1	2.08128	4.06386	3.07967	10.8415	11.9871	10.4227	0.00460741	0.000505069	0.0260983	0.00388239	0.000505069
GPRASP1	10.0456	10.6172	10.628	7.41738	7.89965	7.7936	7.07942	0.000508645	0.0261879	6.61959	0.000508645
KNSTRN	7.98902	7.12865	7.31473	11.5142	11.1492	10.8164	0.0700981	0.000512751	0.026188	0.0778866	0.000512751
CWC22	9.6039	9.37516	8.90869	6.73354	6.17188	6.07333	9.21051	0.000513011	0.026188	7.83357	0.000513011
CENPH	6.62522	6.99657	6.44936	9.24592	8.71371	9.14126	0.174821	0.000515749	0.026188	0.197065	0.000515749
GLB1L	8.10767	8.19459	8.94705	11.9737	12.568	11.8111	0.0728414	0.000516225	0.026188	0.0768852	0.000516225
TMEM232	5.23777	4.77865	4.64254	8.49277	7.8795	7.76267	0.11656	0.000518497	0.026188	0.111982	0.000518497
ATP8B3	5.29225	5.95163	5.56545	11.4907	12.7498	12.0879	0.0108777	0.000519705	0.026188	0.0109998	0.000519705
TMEM47	9.64372	9.70905	10.2692	6.52021	6.25765	6.62522	9.11873	0.000523425	0.0262145	10.6022	0.000523425
CYP2U1	8.6039	8.56477	8.79476	7.37314	7.46741	7.50675	2.19845	0.000523921	0.0262145	2.30597	0.000523921
PCDHB6	4.99655	4.41425	4.94802	7.56889	7.04126	7.51296	0.168996	0.000526421	0.0262472	0.166305	0.000526421
LIPT2	5.89518	5.61119	6.12364	8.00069	8.30412	8.03276	0.22726	0.000532786	0.0264717	0.212296	0.000532786
DUS2	8.36436	7.92165	8.44115	10.6693	10.9406	10.3431	0.202375	0.000536928	0.0265432	0.188341	0.000536928
PLD6	7.22429	7.70599	7.44715	9.68645	9.37704	9.57875	0.228205	0.000538603	0.0265432	0.235163	0.000538603
C7orf61	3.11284	4.56191	3.2689	10.3488	10.5159	9.17102	0.00739163	0.000540195	0.0265432	0.0121407	0.000540195
FRS3	7.98075	7.71652	8.25355	10.423	10.6724	10.3834	0.183997	0.000542604	0.0265432	0.175636	0.000542604
AF131216,1	4.34341	3.29509	3.2689	9.58505	10.1929	9.68705	0.0119077	0.000543566	0.0265432	0.0137361	0.000543566
COMMD2	9.55741	9.24295	9.08166	7.55575	7.08884	7.36291	3.68086	0.00055103	0.0266418	3.8857	0.00055103
PNLDC1	4.92937	5.41812	5.66925	9.3523	9.00782	9.00693	0.0830599	0.000554399	0.0266418	0.0726225	0.000554399
CPA5	1.4383	0.961302	2.60293	10.2935	10.7043	9.8257	0.00215935	0.000555963	0.0266418	0.00256475	0.000555963
TTLL5	9.4417	8.86147	8.87291	12.0747	12.383	12.0326	0.108684	0.000555968	0.0266418	0.116249	0.000555968
RP11-104H15,12	-0.460951	1.48254	1.26987	10.1782	12.9026	11.6337	0.000758876	0.000556646	0.0266418	0.0005579	0.000556646
AGBL5	9.69769	9.35001	9.53289	14.4716	15.2019	14.4848	0.032309	0.000557747	0.0266418	0.0273452	0.000557747
ZMYND10	4.8589	3.92511	5.82719	14.5231	14.5269	13.6335	0.00123253	0.000559331	0.0266418	0.00152455	0.000559331
C17orf97	7.30598	6.76244	7.60379	11.0314	11.2747	10.7509	0.075604	0.000561702	0.0266418	0.072046	0.000561702
GPR135	5.66684	5.58842	6.64873	10.6236	11.7122	10.6161	0.0322014	0.000562458	0.0266418	0.0309062	0.000562458
ZNF541	5.85955	6.00418	6.86815	10.8489	11.4993	11.1106	0.0290278	0.000571512	0.0268992	0.0332852	0.000571512
AIMP2	7.92151	7.94423	7.45685	9.95882	10.1304	9.67187	0.243618	0.00057168	0.0268992	0.225914	0.00057168
CDKN3	4.99655	5.03595	3.9585	11.3064	10.7577	11.2486	0.0131202	0.000577844	0.0270995	0.0115131	0.000577844
HAUS8	7.12275	7.03916	7.29323	9.31771	8.90526	9.00473	0.271311	0.000580563	0.0271375	0.263489	0.000580563
ACRBP	4.7848	6.53135	6.24058	14.1391	14.8692	13.7735	0.00419104	0.000583675	0.0271935	0.00294331	0.000583675
MORC2	10.0672	9.83887	9.7437	11.2927	11.4196	11.21	0.365061	0.000591438	0.0273716	0.372646	0.000591438
LRP2BP	6.44462	6.41973	6.1478	7.93119	8.36335	8.04567	0.323999	0.000593092	0.0273716	0.291988	0.000593092
ARMC4	5.74704	4.77865	4.49956	10.7143	9.92454	9.7929	0.0282444	0.000593276	0.0273716	0.0284487	0.000593276
MARCKS	11.1498	11.5326	11.5986	9.40452	9.08903	9.61384	4.37139	0.000596309	0.0274225	4.1637	0.000596309
CDNF	5.99709	6.05488	6.1478	8.29355	8.05144	8.40743	0.211881	0.000603219	0.0275774	0.220031	0.000603219
SPATA6L	4.53648	4.19038	4.25432	8.42215	9.17695	9.06302	0.0356809	0.00060356	0.0275774	0.0423846	0.00060356
NUTM2G	3.7034	3.59948	2.8613	7.10212	7.21212	6.55474	0.0882268	0.000609069	0.02774	0.0843035	0.000609069
ZNF84	9.82322	9.25926	9.5979	7.39543	7.04126	7.57362	4.60267	0.000611135	0.0277451	4.66977	0.000611135
ANKLE2	10.8721	10.243	10.3325	13.4017	13.1497	12.7777	0.141878	0.000620516	0.0279789	0.16186	0.000620516
ARHGAP21	10.6684	11.0608	11.1905	9.12886	8.67916	8.88537	4.51726	0.000621966	0.0279789	4.21476	0.000621966
DNAH17	5.18114	4.967	6.42979	12.4178	13.0744	12.1776	0.00663064	0.000622997	0.0279789	0.00764842	0.000622997
CFAP46	3.33792	4.60794	4.64254	10.8776	11.6791	11.2412	0.010074	0.000624243	0.0279789	0.00744353	0.000624243
SPATC1	1.4383	1.48254	3.2689	10.3507	11.5211	10.3465	0.00214002	0.000626817	0.0279789	0.00244456	0.000626817
CYBRD1	12.2018	12.4078	12.7376	9.78682	9.39134	10.0894	6.15156	0.000628098	0.0279789	6.46751	0.000628098
C7orf43	8.89096	9.30883	8.96416	10.6593	11.0781	10.7331	0.293425	0.000632307	0.0280463	0.293445	0.000632307
SPATA17	4.70669	4.56191	3.84461	10.9396	9.73197	9.71694	0.0277752	0.000633558	0.0280463	0.0184732	0.000633558
FTMT	-0.460951	-0.460951	-0.460951	10.923	11.1415	10.2042	0.00037418	0.000636548	0.0280911	0.000420044	0.000636548
TMEM210	1.4383	-0.460951	1.26987	9.74837	9.87791	8.63513	0.00280361	0.000638764	0.0280924	0.00245273	0.000638764
SERP2	7.65675	7.47111	7.6125	9.48986	9.50967	9.47761	0.272181	0.00064073	0.0280924	0.265676	0.00064073
TMEM247	-0.460951	1.48254	-0.460951	10.78	10.5159	9.56088	0.00049619	0.000642507	0.0280924	0.000911984	0.000642507
FSCN3	2.08128	1.84875	2.28587	12.6439	13.6805	12.2942	0.000661217	0.000648138	0.0281824	0.000560538	0.000648138
MEOX2	8.77622	8.50221	8.70806	5.52923	6.0083	5.47847	9.05575	0.000648532	0.0281824	7.94564	0.000648532
MRAS	11.4619	11.3728	11.1282	8.67083	9.16313	9.13725	4.70941	0.000652501	0.0282684	5.02996	0.000652501
KCNIP3	11.1925	10.9418	11.4143	9.37865	9.37704	9.10267	3.51961	0.000656908	0.0283728	3.72368	0.000656908
IFNAR2	8.13027	7.80803	7.68031	6.0625	5.85162	6.30569	3.35317	0.000659156	0.0283836	3.48123	0.000659156
C10orf107	3.7034	2.37204	3.2689	8.83476	7.66083	8.13292	0.0343388	0.000665565	0.028573	0.0292641	0.000665565
PPM1J	4.12036	5.03595	5.37391	10.4631	11.7983	10.3535	0.0232412	0.000672346	0.0286917	0.0153221	0.000672346
C1orf27	9.44471	9.34832	8.83993	6.6119	6.17188	6.86739	6.66413	0.000672367	0.0286917	6.32293	0.000672367
ERGIC2	9.26574	9.35845	9.011	7.80366	8.03938	7.76267	2.75504	0.000675894	0.0287226	2.53706	0.000675894
STKLD1	4.99655	4.77865	5.96953	9.62961	10.5755	9.76326	0.0367349	0.000677564	0.0287226	0.0373895	0.000677564
FAM229B	9.37387	8.65242	9.20766	13.2533	12.5937	12.3088	0.0956534	0.000679155	0.0287226	0.0801806	0.000679155
CAT	10.8128	10.9135	11.1006	8.76514	8.2476	8.60638	4.94897	0.000688091	0.0289444	5.28749	0.000688091
CCNA1	2.08128	2.90761	1.26987	12.5134	12.1865	11.8908	0.000907888	0.000691227	0.0289444	0.000904471	0.000691227
C16orf78	2.08128	1.48254	1.87321	10.1391	10.7223	9.28243	0.00324867	0.000692769	0.0289444	0.00331768	0.000692769
CCDC185	1.4383	-0.460951	-0.460951	10.959	11.6732	10.6197	0.000364962	0.000693175	0.0289444	0.000519047	0.000693175
DHX30	11.0257	10.717	11.3091	13.3551	13.8327	13.2044	0.198959	0.000694585	0.0289444	0.183414	0.000694585
TMEM110	4.92937	4.89459	4.70904	6.26977	6.25765	5.96878	0.388755	0.000698094	0.0290056	0.400239	0.000698094
TCTE1	3.33792	3.40392	3.2689	11.2351	11.8779	11.0832	0.00419474	0.000700514	0.0290213	0.00374234	0.000700514
LMNTD2	3.7034	3.85037	5.00205	9.57857	10.7363	9.30944	0.0188642	0.000704509	0.0290835	0.019377	0.000704509
HSPA2	7.22429	8.13301	8.04429	13.8851	14.0062	13.6258	0.0174482	0.000706109	0.0290835	0.0152136	0.000706109
MAK	4.34341	4.73783	4.06401	8.50989	8.63177	8.75784	0.0511772	0.000714474	0.029328	0.0525045	0.000714474
CABS1	1.4383	1.84875	-0.460951	9.8379	11.152	9.34816	0.00296122	0.00072192	0.029328	0.00173523	0.00072192
LRRC46	4.12036	4.06386	4.42236	12.6558	12.4806	11.5562	0.00304301	0.000726671	0.029328	0.00382933	0.000726671
ELL	8.98076	9.21907	8.48921	11.651	11.9558	11.2917	0.157104	0.000728529	0.029328	0.150052	0.000728529
MOBP	3.11284	3.50503	2.8613	8.64315	9.85573	8.92316	0.0178205	0.000735397	0.029328	0.0158326	0.000735397
C2orf73	2.515	3.17728	3.07967	9.87538	8.55762	8.94628	0.0171385	0.000737958	0.029328	0.0135793	0.000737958
AP1M2	3.11284	3.50503	1.87321	9.84061	10.0753	9.04385	0.00943499	0.000739151	0.029328	0.00883286	0.000739151
ANKS1B	5.78552	6.10386	5.28954	9.04205	8.84419	8.44364	0.120019	0.000739673	0.029328	0.120715	0.000739673
TJP3	3.7034	4.30667	4.06401	11.3693	11.3221	10.1858	0.00653259	0.000750761	0.029328	0.00817605	0.000750761
LELP1	2.515	2.13534	2.60293	13.6612	14.1059	12.5571	0.000441239	0.000751463	0.029328	0.000480351	0.000751463
ZMYND19	8.40818	8.55306	9.011	11.1188	11.0684	10.6643	0.174901	0.000752577	0.029328	0.204034	0.000752577
FAM71B	1.4383	1.48254	1.26987	10.5047	11.3854	10.3826	0.00186524	0.000753944	0.029328	0.00152109	0.000753944
ZNRF4	1.4383	1.48254	1.26987	12.307	13.015	11.787	0.000534802	0.000754882	0.029328	0.000497588	0.000754882
IL6ST	11.6793	12.212	11.3815	9.08382	8.42952	8.59764	8.46578	0.000756583	0.029328	8.30487	0.000756583
CALCRL	8.95567	9.49932	8.44603	5.16403	5.01556	4.49884	15.3494	0.000764114	0.029328	16.8444	0.000764114
RNF151	2.08128	1.48254	-0.460951	12.4802	12.651	11.2219	0.000489089	0.00076731	0.029328	0.000460857	0.00076731
ZNF689	8.91719	8.27875	8.42642	11.3925	12.2196	11.5625	0.113745	0.000770357	0.029328	0.110025	0.000770357
UBE2C	3.99436	4.46517	4.25432	9.4389	9.11224	8.47578	0.0344843	0.00077043	0.029328	0.0366251	0.00077043
TBATA	-0.460951	-0.460951	1.26987	9.84196	10.564	9.68017	0.000791616	0.000771307	0.029328	0.00103746	0.000771307
ZNF37A	8.74727	8.25003	9.02736	5.77575	5.51093	6.20189	7.8436	0.000773684	0.029328	7.18687	0.000773684
DHX16	9.74483	9.55027	10.0734	11.5027	11.9765	11.6535	0.266333	0.000776863	0.029328	0.264	0.000776863
LYZL1	1.4383	-0.460951	1.26987	10.1642	10.564	9.44551	0.00210149	0.000777608	0.029328	0.00157673	0.000777608
ECE2	5.78552	6.50728	6.07408	9.94125	10.0166	9.13524	0.0685275	0.000781346	0.029328	0.0838876	0.000781346
C2orf70	2.515	2.37204	2.8613	9.90805	10.4739	9.20209	0.00594938	0.000781743	0.029328	0.00644066	0.000781743
YBX1	13.1214	12.9546	13.4345	15.6396	15.0889	15.1734	0.241151	0.000782424	0.029328	0.228389	0.000782424
SEC61A2	7.37069	7.72176	7.28236	9.80775	9.48544	10.1233	0.18466	0.000783856	0.029328	0.196526	0.000783856
FZD4	11.1396	10.5744	10.7023	8.68598	8.3291	8.88537	4.04542	0.000785164	0.029328	4.50632	0.000785164
DRC7	3.7034	4.12851	2.28587	12.527	12.6047	11.7171	0.0022072	0.000785263	0.029328	0.00207836	0.000785263
TPPP2	2.08128	2.75072	3.84461	12.7608	12.4711	12.0089	0.00118539	0.000789021	0.029328	0.00136073	0.000789021
KCMF1	10.0496	10.0792	9.91357	11.1725	10.9986	11.2813	0.459159	0.00079012	0.029328	0.454815	0.00079012
RSPH4A	4.12036	4.06386	4.70904	7.04686	6.5231	7.00592	0.13532	0.000790253	0.029328	0.169473	0.000790253
TMEM99	8.95567	8.28584	8.73622	11.4348	10.8003	11.2584	0.174084	0.000791504	0.029328	0.176135	0.000791504
RPL39L	7.69768	7.36797	7.33591	12.3991	11.5638	11.7454	0.0481133	0.000791995	0.029328	0.0462124	0.000791995
TMCO5A	-0.460951	0.961302	-0.460951	10.2442	10.4649	9.89152	0.000599003	0.000792958	0.029328	0.000857791	0.000792958
MALL	3.99436	4.30667	4.57282	6.82397	6.90171	6.29131	0.174669	0.000793005	0.029328	0.19197	0.000793005
FBXL7	9.97453	9.92428	9.96206	8.43297	8.61562	8.46301	2.82656	0.000795772	0.029328	2.73162	0.000795772
PGK1	12.6483	12.3875	12.3735	10.9205	10.9639	10.5595	2.76456	0.00079667	0.029328	3.14955	0.00079667
FAM227A	3.85624	4.93125	4.7726	8.23708	8.91849	9.046	0.0564891	0.000796953	0.029328	0.0538906	0.000796953
PARD3	10.757	10.5924	10.6786	9.61227	9.34311	9.55337	2.18141	0.000798457	0.029328	2.25495	0.000798457
CFAP53	3.85624	5.2542	5.10439	11.1399	10.425	10.1444	0.0250235	0.000799353	0.029328	0.0175611	0.000799353
HSD17B4	10.9451	11.3577	10.9947	9.50531	9.21229	9.38586	3.05005	0.000800761	0.029328	3.32038	0.000800761
HIVEP2	10.2417	9.81333	9.37815	6.49291	6.55732	7.14834	9.55336	0.000802915	0.029328	8.44565	0.000802915
CAPZA3	-0.460951	0.961302	1.26987	11.3025	11.0202	10.5744	0.000937506	0.000803371	0.029328	0.000752702	0.000803371
GLUD1	11.6722	11.5846	11.7374	9.94378	9.58626	9.78266	3.70527	0.000803735	0.029328	3.71622	0.000803735
LYZL6	-0.460951	-0.460951	1.26987	9.92347	10.5093	9.59494	0.000748132	0.00080492	0.029328	0.00105156	0.00080492
DISP3	2.08128	3.17728	1.26987	8.45081	9.85573	8.81675	0.00938472	0.00082113	0.0297485	0.00857912	0.00082113
SH2D7	3.33792	2.57415	1.87321	8.98684	8.99227	8.27487	0.0117378	0.000823827	0.0297485	0.0140213	0.000823827
PSMC3IP	5.34475	5.28285	5.96953	8.41125	8.02722	8.54104	0.119369	0.000823856	0.0297485	0.144173	0.000823856
CTPS2	8.9849	8.38493	8.65428	6.45096	6.3386	6.77741	4.60539	0.000827684	0.0297485	4.44561	0.000827684
OSCP1	7.42044	7.34778	8.35559	11.8129	12.1827	11.3682	0.0476141	0.000827694	0.0297485	0.0591287	0.000827694
ICA1	7.76662	7.12865	7.08383	10.5796	10.289	10.111	0.111851	0.000829022	0.0297485	0.124984	0.000829022
ITM2B	14.305	14.0893	14.2825	12.238	12.1964	12.2067	4.2159	0.000833311	0.0298271	4.03311	0.000833311
PRR22	5.89518	4.93125	6.30644	11.3795	11.4916	10.1721	0.0223378	0.000835934	0.0298458	0.0253221	0.000835934
MITF	8.95988	9.14886	9.20478	6.674	6.12701	6.30569	7.17596	0.000840534	0.0299332	6.66039	0.000840534
IQCF3	-0.460951	-0.460951	1.26987	10.4356	10.3634	9.62821	0.000551492	0.000842595	0.0299332	0.000958841	0.000842595
QRICH2	6.66704	6.03818	6.88262	11.2571	12.4723	11.3361	0.0393061	0.000856869	0.0303643	0.0279846	0.000856869
CPED1	9.22781	10.0649	9.19322	6.47906	5.85162	5.75488	10.3833	0.000859186	0.0303707	11.0562	0.000859186
MAPRE2	10.7313	10.5744	10.0624	7.68804	8.12745	8.19988	5.45277	0.000870068	0.0306791	5.46766	0.000870068
ECM2	10.4671	10.9009	11.3591	6.3632	7.44016	6.49325	21.2238	0.000876835	0.0308412	17.6728	0.000876835
FAM209A	-0.460951	1.84875	1.26987	10.775	9.32584	9.56537	0.00318278	0.000891592	0.0312828	0.00194925	0.000891592
ZNF165	5.23777	4.89459	4.83348	8.31709	8.38257	8.40743	0.0891276	0.00090011	0.0314151	0.0960266	0.00090011
AQP5	4.12036	5.2542	6.30644	14.0583	14.499	13.2416	0.00223724	0.000900729	0.0314151	0.0023947	0.000900729
DESI1	9.99314	9.77605	9.63682	11.7118	11.8059	11.3265	0.261383	0.000909735	0.0314151	0.284651	0.000909735
APH1B	9.39268	9.27003	8.99777	12.9764	12.6263	12.1975	0.0976471	0.000910798	0.0314151	0.0960609	0.000910798
BCAS1	2.515	3.85037	3.2689	8.36306	7.91292	7.21841	0.0399954	0.000911044	0.0314151	0.0406658	0.000911044
C10orf67	2.84532	3.04883	3.84461	8.53353	8.74002	8.28216	0.0223327	0.000911342	0.0314151	0.0258746	0.000911342
FAT2	3.11284	4.19038	3.07967	9.64364	11.5559	10.435	0.00624883	0.00091181	0.0314151	0.00737109	0.00091181
TLR4	8.06919	9.06272	8.16164	4.40713	3.97918	4.68649	13.4964	0.000913051	0.0314151	16.8372	0.000913051
IGHMBP2	8.06919	8.10121	8.84364	11.5943	12.4624	11.5547	0.0888133	0.000916557	0.0314596	0.0864227	0.000916557
PRSS37	1.4383	1.48254	-0.460951	10.0669	10.5534	9.34294	0.00252655	0.000920215	0.031509	0.00173866	0.000920215
C16orf95	3.7034	2.90761	4.42236	10.7443	10.5993	10.0354	0.0083968	0.000923757	0.0315311	0.00908762	0.000923757
MORN3	5.06075	3.77152	5.28954	10.4075	11.3705	10.5037	0.0229886	0.000926171	0.0315311	0.0150583	0.000926171
RP11-195F19,5	3.53229	3.40392	4.94802	10.7217	10.6418	9.74227	0.00724131	0.000928408	0.0315311	0.0117828	0.000928408
CNBD2	3.53229	1.84875	3.07967	9.94125	10.4388	9.47443	0.00859917	0.000929736	0.0315311	0.00713309	0.000929736
MDFIC	8.49201	8.75818	7.80706	4.72158	4.80367	5.45286	12.8914	0.000936051	0.0316697	10.2653	0.000936051
COMP	2.08128	3.17728	4.16231	10.6776	11.5517	10.2327	0.00552297	0.000943099	0.0317717	0.00487507	0.000943099
TNFRSF10B	9.8416	10.1055	9.70149	8.26559	8.26841	8.63513	2.97561	0.000943536	0.0317717	2.81506	0.000943536
EIF2AK2	10.5504	10.4049	9.77893	7.58837	7.06525	7.69874	7.0445	0.000950321	0.0317856	6.93531	0.000950321
ZNF746	9.02163	8.87329	8.65849	10.5318	10.9782	11.0344	0.23247	0.000950629	0.0317856	0.250521	0.000950629
NEURL1	6.96404	6.34021	7.27141	10.4266	11.2363	10.1848	0.0907116	0.00095066	0.0317856	0.0739474	0.00095066
ZHX1	9.65416	9.63878	9.02411	6.46508	6.7323	6.89618	7.49787	0.000956017	0.0318897	6.68609	0.000956017
TMEM116	7.1377	7.38127	7.82963	10.2006	9.54847	10.1151	0.150324	0.000961783	0.0320069	0.176143	0.000961783
ATP6V1E2	6.44462	7.12865	7.23805	10.4944	11.1266	10.0642	0.0970056	0.000972989	0.0323041	0.0810722	0.000972989
SUN5	1.4383	-0.460951	1.26987	10.1718	10.4616	9.46004	0.00209052	0.00097896	0.0323532	0.00160628	0.00097896
RNF214	8.286	8.35153	7.98519	9.47772	9.88803	9.84674	0.338977	0.000979021	0.0323532	0.346296	0.000979021
CCDC86	8.45668	8.2464	8.72823	11.3532	11.5904	10.8468	0.134293	0.000985504	0.0324439	0.144948	0.000985504
PPM1G	11.3739	10.6179	11.35	14.3654	14.5391	14.0144	0.123672	0.000986332	0.0324439	0.109397	0.000986332
LKAAEAR1	-0.460951	1.48254	1.87321	10.0853	9.93759	8.37371	0.00284955	0.000998632	0.0326053	0.00276097	0.000998632
VLDLR	11.8046	11.0562	11.6316	9.07924	8.5016	8.96225	6.36157	0.000999084	0.0326053	6.27567	0.000999084
GLT1D1	2.515	3.77152	3.84461	10.7054	11.219	10.6636	0.00817892	0.00100072	0.0326053	0.00557955	0.00100072
SPATA22	2.84532	4.85697	3.2689	11.8687	10.4168	10.9872	0.00474839	0.00100237	0.0326053	0.00578337	0.00100237
GRIK2	6.12265	5.95163	6.54341	4.28494	3.87424	4.28301	3.57919	0.00100271	0.0326053	4.16553	0.00100271
C10orf62	-0.460951	0.961302	2.28587	12.8209	13.7412	12.4394	0.0002691	0.0010063	0.0326474	0.000232294	0.0010063
ABCC11	3.53229	3.29509	2.28587	8.29355	8.97021	8.57704	0.0257024	0.00101069	0.0327149	0.0209653	0.00101069
TEX37	1.4383	2.13534	-0.460951	11.7563	10.7166	10.0779	0.00161047	0.0010171	0.0328477	0.00111195	0.0010171
KCNK6	10.1377	9.57509	10.2637	7.16401	7.75968	7.67678	5.50578	0.00102406	0.0329973	5.4971	0.00102406
GPX8	10.4935	9.51147	10.3045	7.09305	6.55732	6.24729	13.4284	0.0010357	0.0332182	11.0855	0.0010357
RNF148	2.515	1.48254	2.28587	8.95968	9.16867	9.24748	0.00847364	0.00104217	0.0332182	0.00764743	0.00104217
SPATA19	-0.460951	0.961302	1.26987	10.9634	10.6147	10.2952	0.0012418	0.00104895	0.0332182	0.000953587	0.00104895
OGFRL1	8.3833	9.11741	8.74812	5.9665	5.70664	6.12289	6.8762	0.00105219	0.0332182	7.04986	0.00105219
WEE1	7.84159	8.09718	7.51372	9.6789	9.73944	10.2298	0.268343	0.00105229	0.0332182	0.238949	0.00105229
TMCO2	-0.460951	1.48254	1.26987	10.5764	9.60887	10.3439	0.00185538	0.00105629	0.0332182	0.00146734	0.00105629
ACVR1	9.3126	9.28249	8.96416	7.66376	7.89296	7.85843	2.68339	0.0010582	0.0332182	2.60515	0.0010582
LYZL2	1.4383	-0.460951	-0.460951	10.3743	10.7732	9.80054	0.000547361	0.00105888	0.0332182	0.000883873	0.00105888
SLC22A14	1.4383	2.57415	1.26987	9.61702	9.70169	9.22686	0.00345114	0.00105988	0.0332182	0.00463115	0.00105988
MIER2	8.49201	8.68497	8.80618	10.4953	10.8928	10.3986	0.285126	0.00106181	0.0332182	0.261609	0.00106181
AC114783,1	1.4383	-0.460951	-0.460951	10.4508	10.3029	9.51676	0.000575107	0.00106427	0.0332182	0.00103367	0.00106427
NAP1L5	9.00949	9.48553	8.95734	7.3275	6.68664	7.02342	3.96156	0.00106843	0.0332182	4.40232	0.00106843
HGF	7.86872	8.6579	8.56292	5.01838	5.47556	5.03624	11.5249	0.00107125	0.0332182	9.1037	0.00107125
NKPD1	3.7034	3.92511	4.49956	6.93972	7.7073	6.84787	0.123741	0.00107167	0.0332182	0.114842	0.00107167
DNAJB8	1.4383	0.961302	1.26987	12.1517	12.846	11.14	0.000529948	0.00107282	0.0332182	0.000552116	0.00107282
FBXO7	11.4174	11.2853	11.5018	12.4782	12.5058	12.4177	0.479366	0.00107323	0.0332182	0.477732	0.00107323
TRMT13	7.1377	7.45233	7.30402	6.3632	6.17188	6.03931	2.19183	0.00107369	0.0332182	2.1533	0.00107369
TSPAN16	-0.460951	1.84875	1.26987	11.5328	11.5665	10.5368	0.000813875	0.00107517	0.0332182	0.000778977	0.00107517
CRAT	10.7448	10.2647	11.3191	14.2641	14.7818	13.8253	0.0872179	0.00107533	0.0332182	0.0875241	0.00107533
TSSK6	5.5375	4.89459	4.94802	13.8806	13.6707	12.3163	0.00236713	0.00108076	0.0333135	0.00349018	0.00108076
NACA2	3.11284	3.29509	4.57282	10.0541	9.33079	9.14726	0.0152431	0.00108506	0.0333737	0.0173313	0.00108506
CPS1	6.34508	6.85117	7.04577	9.41547	8.8162	9.13725	0.205031	0.00109025	0.0334065	0.192691	0.00109025
NDUFAF7	8.00541	8.14476	8.34518	10.5666	9.9949	10.3413	0.218157	0.00109082	0.0334065	0.227538	0.00109082
HNMT	10.6306	9.97452	10.2651	6.99914	5.95794	6.26211	16.0326	0.00109333	0.0334113	14.7603	0.00109333
CCDC81	3.85624	4.30667	5.00205	8.74213	7.96484	8.11262	0.071498	0.00110043	0.0335045	0.0676915	0.00110043
CDKL2	3.33792	4.30667	4.06401	9.96007	8.45697	9.04385	0.0316898	0.0011011	0.0335045	0.0262641	0.0011011
C19orf71	4.44318	4.967	5.66925	9.44782	10.012	8.70459	0.0447857	0.0011178	0.0339402	0.0486421	0.0011178
LDHAL6A	3.7034	3.99616	3.43595	8.06699	7.06525	7.69328	0.0629398	0.00112259	0.0339698	0.0671406	0.00112259
ANO2	5.06075	5.31094	5.76607	7.63282	8.28892	7.66568	0.195503	0.00112356	0.0339698	0.178845	0.00112356
CD83	9.57399	9.81945	10.3624	7.15533	7.0533	7.6823	6.3384	0.00113498	0.0342423	6.15454	0.00113498
NRL	4.44318	4.81834	5.37391	8.04835	8.41559	7.5253	0.106578	0.00114072	0.0342882	0.115188	0.00114072
TP53TG5	2.84532	4.46517	3.07967	9.00145	9.96494	8.48529	0.0164955	0.00114133	0.0342882	0.0194084	0.00114133
SOX5	5.85955	7.13651	6.24058	11.2847	10.8674	10.0695	0.0404739	0.0011554	0.0346377	0.0497781	0.0011554
HMGB4	2.84532	0.961302	1.87321	12.4354	11.8805	11.8646	0.000971666	0.00115952	0.034688	0.000869901	0.00115952
ACSBG2	3.33792	2.13534	1.87321	12.9005	13.0442	12.686	0.000574611	0.00117159	0.0348349	0.00072584	0.00117159
CFAP61	3.33792	4.41425	2.60293	10.6299	11.1604	10.2128	0.0063813	0.00117217	0.0348349	0.00672632	0.00117217
PABPC3	4.44318	4.51435	4.25432	11.2762	10.6976	10.2661	0.0130992	0.00117641	0.0348349	0.0123214	0.00117641
RFX2	6.89533	7.5498	8.46538	12.8902	13.8058	13.1089	0.0212107	0.00117875	0.0348349	0.0201727	0.00117875
TPD52L3	1.4383	2.90761	2.28587	12.0151	11.9685	11.6896	0.00121682	0.00117922	0.0348349	0.00121867	0.00117922
DDX20	9.10767	8.93773	8.32414	11.7609	11.4288	11.927	0.141298	0.00118114	0.0348349	0.13252	0.00118114
FAM35A	9.25891	9.2736	9.64745	7.12007	6.48804	7.08306	4.56474	0.00118159	0.0348349	5.64221	0.00118159
OSER1	10.1871	9.58662	9.91357	11.9148	12.1714	11.5878	0.249789	0.00118654	0.0349084	0.250771	0.00118654
ZBTB1	9.50071	9.23382	8.93322	6.74516	6.87482	7.02342	5.13012	0.00118963	0.0349271	5.06811	0.00118963
DCAF15	9.72517	8.86621	9.34458	12.3209	12.3522	11.6511	0.127068	0.00119628	0.0350187	0.143978	0.00119628
SLC22A16	2.515	2.90761	1.87321	10.0115	10.05	9.87474	0.00553777	0.00119768	0.0350187	0.00534792	0.00119768
HEATR9	-0.460951	0.961302	1.26987	9.21701	9.88971	9.2987	0.00309167	0.00120447	0.0350937	0.00212489	0.00120447
OMA1	8.5265	7.99271	8.07611	6.45096	5.93209	6.41583	3.16077	0.00120519	0.0350937	3.81623	0.00120519
TBPL1	8.54344	8.6715	7.90243	12.2152	11.2009	11.9973	0.0912614	0.00120855	0.0351197	0.0926535	0.00120855
NME5	5.99709	5.98688	6.28482	10.0842	9.32832	9.5183	0.0870981	0.0012152	0.0351765	0.0851409	0.0012152
ECHDC1	10.0808	9.98654	9.81708	8.01515	7.47638	7.78849	4.58858	0.00121634	0.0351765	4.59951	0.00121634
GTSF1L	2.08128	0.961302	-0.460951	12.1035	11.9163	10.9923	0.000503737	0.00121923	0.0351765	0.000556958	0.00121923
ZC4H2	7.9472	7.66306	8.23675	6.22067	6.27832	5.85605	3.3093	0.00122041	0.0351765	3.55699	0.00122041
CROT	8.76663	8.34135	8.02486	5.9665	5.57916	6.022	5.18681	0.00124122	0.035672	5.74269	0.00124122
ADAM30	-0.460951	0.961302	1.26987	10.0042	9.63915	9.30229	0.00244179	0.00124262	0.035672	0.00187553	0.00124262
CCIN	2.08128	0.961302	3.43595	12.6155	13.1125	11.9552	0.000674363	0.00124757	0.0357418	0.000739316	0.00124757
NSMAF	9.2067	9.67028	9.57804	8.11703	7.64501	7.90166	3.19623	0.00125859	0.0359849	3.02536	0.00125859
C1orf101	5.34475	4.93125	4.16231	8.94464	8.03332	8.8092	0.0680172	0.00126953	0.0361675	0.0726471	0.00126953
DISC1	6.74722	6.72118	6.46866	5.52923	5.67581	5.50364	2.28462	0.00127006	0.0361675	2.10837	0.00127006
PPIG	11.0357	10.4732	10.2414	8.03422	7.60466	7.60303	7.30344	0.00128163	0.0363514	7.14102	0.00128163
ALS2CR11	6.09227	5.28285	5.00205	10.1512	9.50967	8.86852	0.0534071	0.00128539	0.0363514	0.0603399	0.00128539
SAYSD1	9.64372	8.87564	9.17864	12.0386	11.5211	11.4294	0.19717	0.00128995	0.0363514	0.18552	0.00128995
CNGA4	3.85624	3.50503	3.84461	8.37806	9.15756	8.19603	0.0431812	0.0012926	0.0363514	0.0348688	0.0012926
MROH8	6.94717	6.10386	7.00668	10.8894	10.6773	10.3826	0.0753577	0.00129372	0.0363514	0.0640857	0.00129372
CC2D2B	2.84532	3.59948	3.84461	7.27236	6.27832	6.79789	0.108938	0.00129489	0.0363514	0.0978654	0.00129489
ZFP37	7.37069	6.96157	6.59703	4.57293	3.87424	4.59571	5.23665	0.00129637	0.0363514	6.18512	0.00129637
MCCC1	9.80694	9.46225	9.58247	8.54355	8.14443	8.23786	2.53962	0.00129699	0.0363514	2.47702	0.00129699
LCA5L	5.23777	5.41812	4.16231	9.72656	9.54421	8.85147	0.0505394	0.00130424	0.0364827	0.0462411	0.00130424
TSHZ1	10.7363	10.8485	10.3855	8.67387	9.08023	9.17494	3.15149	0.00131537	0.0365731	3.2052	0.00131537
C22orf23	5.06075	4.81834	3.84461	10.4763	10.7732	10.2569	0.0198061	0.00131695	0.0365731	0.0164296	0.00131695
GSTA4	12.3476	11.53	11.9528	9.47249	8.53633	9.02225	7.62396	0.00131733	0.0365731	7.6375	0.00131733
MAFB	9.48033	9.86278	10.0172	7.7869	7.99012	7.67678	4.21601	0.00131776	0.0365731	3.91451	0.00131776
ACTL7A	2.515	2.57415	2.60293	13.9956	14.2635	12.906	0.000364589	0.00133087	0.0368092	0.000437727	0.00133087
NKRF	8.06919	7.5439	7.39765	5.65775	4.96544	5.45286	4.26056	0.00133145	0.0368092	4.96421	0.00133145
PRKACG	-0.460951	1.84875	-0.460951	11.3711	11.5884	10.3986	0.000274275	0.00133603	0.0368118	0.000556851	0.00133603
RIMBP3C	-0.460951	0.961302	1.87321	9.92857	9.45399	8.64081	0.00277617	0.00133758	0.0368118	0.00266817	0.00133758
RIMBP3B	-0.460951	1.48254	1.87321	9.93239	10.6947	9.2951	0.00285984	0.00133932	0.0368118	0.00194082	0.00133932
ZNF605	9.08085	8.8132	8.65006	6.45096	5.67581	6.00448	7.00666	0.00134535	0.0369062	6.98513	0.00134535
MYCBPAP	5.29225	4.77865	6.57937	12.2927	13.2128	12.5865	0.00637105	0.0013515	0.0369368	0.00705437	0.0013515
UBQLN2	10.7558	10.1625	10.0876	8.40027	7.81023	7.98889	4.51153	0.00135166	0.0369368	4.81927	0.00135166
MR1	9.9849	9.59235	9.41095	6.6618	7.47638	7.10789	5.59624	0.00135748	0.0370245	5.98233	0.00135748
RSPH9	4.70669	3.77152	5.60089	11.0613	10.8442	9.89865	0.0142041	0.00136651	0.0370791	0.0166496	0.00136651
CTD-2568A17,1	3.11284	2.37204	1.26987	9.31381	9.86088	8.92549	0.00813427	0.00136753	0.0370791	0.00721322	0.00136753
SPACA3	2.08128	-0.460951	1.26987	11.2912	11.486	10.2762	0.000962249	0.00136796	0.0370791	0.000940427	0.00136796
FGFR1OP2	9.44771	10.0006	9.4479	7.69404	7.25445	7.84864	3.37258	0.00137206	0.0370791	4.09262	0.00137206
GIMAP2	6.70769	7.37464	7.51372	3.44209	3.18947	3.53668	15.2691	0.00137321	0.0370791	14.0186	0.00137321
C20orf85	-0.460951	0.961302	1.26987	11.0326	11.0301	10.5662	0.000931072	0.00137514	0.0370791	0.000800823	0.00137514
RIBC1	5.58191	4.967	6.40995	9.90287	10.8074	9.91866	0.049489	0.00139189	0.0374232	0.0424913	0.00139189
ZC3H7B	12.3052	12.1139	12.2738	10.4797	10.8598	10.5253	3.35988	0.00139467	0.0374232	3.05107	0.00139467
ZNF181	8.51509	8.33453	8.65849	5.90568	6.5231	6.20189	4.96985	0.0013958	0.0374232	4.89898	0.0013958
PPP1R1C	4.44318	4.46517	4.57282	9.6789	9.65306	9.01789	0.0274341	0.00140286	0.0375418	0.0322127	0.00140286
HERC6	9.24862	9.01871	8.72422	7.40278	7.45839	6.9612	3.06508	0.00140716	0.0375859	3.30136	0.00140716
HSD17B11	10.3403	9.68645	10.2088	7.5425	6.68664	6.69242	11.4426	0.00141194	0.0376332	8.60193	0.00141194
FYCO1	10.9493	10.6144	10.3715	8.44013	8.55762	8.76046	4.16061	0.00141423	0.0376332	4.16696	0.00141423
GGTLC2	-0.460951	1.48254	2.28587	11.4505	10.0842	9.78651	0.00257425	0.00141804	0.0376343	0.0015453	0.00141804
LINC00854	3.11284	4.65255	4.06401	9.95508	10.5321	9.84551	0.0168506	0.00141956	0.0376343	0.0139098	0.00141956
TTC37	10.574	10.5311	9.55564	7.16401	6.35815	6.48063	16.5694	0.00142307	0.0376368	11.7341	0.00142307
AUH	8.57673	8.37166	8.21405	6.16985	6.19381	6.70332	4.5248	0.00142916	0.0376368	4.08921	0.00142916
RP11-402G3,5	2.08128	0.961302	-0.460951	10.0887	10.1147	8.82676	0.001788	0.00142996	0.0376368	0.00221854	0.00142996
NIPSNAP3B	6.31908	6.74196	6.57937	5.26436	5.01556	5.25955	2.49636	0.00143025	0.0376368	2.5793	0.00143025
CEP295NL	2.515	2.37204	2.28587	10.6761	11.7584	10.5906	0.00316394	0.00143631	0.0376894	0.00254622	0.00143631
TESC	7.52649	7.02227	7.88816	10.1814	10.4661	9.74359	0.158773	0.00143755	0.0376894	0.159166	0.00143755
FAM181A	1.4383	-0.460951	1.26987	10.4815	10.5071	9.78009	0.00168668	0.00144692	0.0378408	0.00137423	0.00144692
HYLS1	7.12275	6.7001	6.61447	9.51383	8.7622	9.21928	0.174442	0.00144866	0.0378408	0.195784	0.00144866
FKBP14	9.42351	9.03142	8.55391	5.9665	5.67581	6.60211	8.36819	0.00145487	0.0378671	7.57618	0.00145487
RIBC2	2.08128	3.59948	3.84461	10.8462	10.9742	10.1263	0.00658434	0.00145499	0.0378671	0.00562554	0.00145499
SLC9B1	5.1222	5.03595	4.57282	10.9515	9.63515	10.3387	0.0253345	0.00145768	0.0378677	0.0237138	0.00145768
RAE1	10.075	9.74293	9.54885	12.6992	12.8248	12.0433	0.128845	0.00146673	0.0380333	0.150358	0.00146673
ERGIC1	12.8356	12.5489	12.4571	11.3851	11.5206	11.1208	2.24047	0.00148271	0.0381767	2.41446	0.00148271
STK3	9.70523	9.73259	9.40094	8.19957	7.66868	7.97546	3.31675	0.00148671	0.0381767	3.17117	0.00148671
PDHA2	-0.460951	0.961302	1.26987	11.1752	11.0847	10.7117	0.000896523	0.0014873	0.0381767	0.000739874	0.0014873
TTC30A	7.64633	7.63001	6.9665	10.1136	9.58419	9.62964	0.250065	0.00148734	0.0381767	0.194585	0.00148734
RGS6	5.625	6.18196	6.48771	8.87761	9.31338	8.43385	0.154358	0.00149087	0.0381767	0.145923	0.00149087
KIF17	6.58214	7.67392	8.0571	11.661	12.7639	11.7503	0.059276	0.00149335	0.0381767	0.0406482	0.00149335
C17orf50	2.08128	1.84875	1.87321	11.99	11.6496	10.595	0.00114027	0.0014947	0.0381767	0.00140314	0.0014947
NAGS	5.18114	4.65255	5.56545	8.23708	8.02111	7.46252	0.139664	0.00149804	0.0381767	0.146214	0.00149804
RAD50	10.4326	10.0874	9.91181	8.13038	7.36486	7.62612	5.50698	0.00150238	0.0381767	5.41448	0.00150238
SPAG1	6.62522	6.15122	5.96953	8.63068	8.3291	8.69643	0.179312	0.00150311	0.0381767	0.202584	0.00150311
PQLC3	9.14884	9.5952	9.55112	7.45324	7.57155	8.0066	3.94375	0.00150768	0.0381767	3.37431	0.00150768
ABC13-47488600E17,1	-0.460951	2.13534	-0.460951	8.82658	10.846	9.7788	0.000827042	0.00150942	0.0381767	0.00146728	0.00150942
NCOA7	10.0436	10.147	9.30753	6.90906	6.39647	6.69242	10.205	0.00150981	0.0381767	8.98016	0.00150981
CNTN2	5.92996	4.56191	6.36943	10.8306	12.3045	10.8658	0.032672	0.00151194	0.0381767	0.0190614	0.00151194
BRCC3	7.10764	7.14434	7.97848	4.15141	4.80367	3.80385	7.9609	0.00151256	0.0381767	8.92081	0.00151256
STX7	10.4082	10.0721	9.82834	8.03422	7.3454	7.97995	4.26378	0.0015181	0.0382485	4.98068	0.0015181
KIAA1324	6.31908	6.41973	7.62975	11.3925	12.1168	11.3238	0.0318447	0.00152849	0.038427	0.0353647	0.00152849
NEK2	4.34341	5.69882	3.84461	11.2091	9.48544	10.7588	0.011716	0.00153648	0.038427	0.0172709	0.00153648
BPHL	8.27252	8.01848	8.42642	6.82397	7.02912	7.12421	2.36756	0.00153682	0.038427	2.373	0.00153682
FMO1	8.60928	8.78595	9.70556	4.46454	5.76639	4.92882	14.4915	0.00153822	0.038427	15.7835	0.00153822
LINC00238	1.4383	1.48254	-0.460951	10.0611	9.48099	9.03525	0.00379238	0.0015387	0.038427	0.00239489	0.0015387
NBPF3	6.96404	6.91659	7.03285	9.71627	9.71691	10.1454	0.148356	0.00154626	0.0385137	0.135056	0.00154626
COX6B2	1.4383	1.84875	1.87321	9.65138	11.1749	11.0285	0.00172437	0.00154988	0.0385137	0.00209597	0.00154988
SPATA4	3.99436	3.68808	1.87321	12.1857	11.1597	11.1609	0.00562934	0.0015503	0.0385137	0.00313596	0.0015503
KIF2B	2.515	1.48254	-0.460951	12.0208	13.359	12.1335	0.000621934	0.00155944	0.0386729	0.000389646	0.00155944
FAM156A	6.99721	7.28546	7.49501	5.70612	5.57916	5.93217	2.98834	0.00156668	0.0387848	2.86807	0.00156668
PLBD1	10.1617	9.87105	10.123	8.1348	8.64376	8.42729	3.23939	0.00157389	0.0388361	3.13827	0.00157389
CATSPERD	-0.460951	1.48254	1.26987	9.0561	9.96015	9.61384	0.00307763	0.00157591	0.0388361	0.00227559	0.00157591
UBE2J2	9.9849	10.0241	10.5153	12.7432	12.6727	12.0412	0.159483	0.00157695	0.0388361	0.201537	0.00157695
SPEM1	2.08128	-0.460951	-0.460951	10.1868	11.3854	9.82943	0.000623322	0.00158089	0.0388657	0.000923401	0.00158089
NRK	9.51509	10.5422	10.7063	6.3632	6.91497	5.69059	18.1139	0.00158734	0.0389184	15.2595	0.00158734
IQCF2	1.4383	-0.460951	1.26987	9.79243	9.96494	9.14726	0.00271928	0.00159319	0.0389184	0.00211401	0.00159319
SLC18B1	8.4507	8.78094	8.05071	6.20393	5.98334	6.59041	4.74619	0.0015943	0.0389184	4.4947	0.0015943
PGP	8.15986	8.7734	9.29677	12.4638	12.3812	11.5584	0.0820266	0.00159483	0.0389184	0.095318	0.00159483
KDELC2	10.4803	9.82433	10.7053	7.11112	7.60466	7.1799	9.85207	0.00159672	0.0389184	8.21407	0.00159672
UBQLNL	2.515	4.30667	4.49956	9.54573	11.5654	10.1384	0.0175579	0.00160426	0.0390352	0.0100075	0.00160426
NR3C1	10.62	10.6791	10.0624	8.66778	8.11026	8.53495	4.24279	0.00160752	0.0390477	4.04505	0.00160752
GGTLC1	-0.460951	1.48254	1.26987	9.7727	9.90806	9.07356	0.00275673	0.00161056	0.0390547	0.0022112	0.00161056
ZNF559	9.01759	8.48691	9.011	7.18122	6.54031	6.93369	4.22018	0.0016157	0.0390706	3.87293	0.0016157
SLC5A2	2.515	3.29509	1.26987	9.62175	9.75242	8.72077	0.00725531	0.00161851	0.0390706	0.00778551	0.00161851
POU5F2	-0.460951	0.961302	1.87321	9.83925	10.2424	9.14726	0.00212555	0.00162533	0.0390706	0.00201949	0.00162533
NCAPG2	7.95566	7.6685	7.31473	9.35609	9.43571	9.83068	0.293777	0.00162743	0.0390706	0.268961	0.00162743
SLX4	8.02163	7.81294	6.9665	10.5301	11.3547	10.917	0.116302	0.00162775	0.0390706	0.0991943	0.00162775
PDE6D	8.286	7.89407	8.55842	11.0236	10.385	10.3042	0.233417	0.00162848	0.0390706	0.199603	0.00162848
AOC1	2.515	3.29509	2.60293	9.08382	9.78528	8.09203	0.0111959	0.00163046	0.0390706	0.0137664	0.00163046
SLC16A9	11.2944	11.6382	11.4456	7.42462	6.88833	7.80376	16.2349	0.0016399	0.0391381	16.9965	0.0016399
ANP32E	9.43566	9.88513	9.31821	7.26431	6.7472	7.53143	4.50445	0.00163999	0.0391381	5.15279	0.00163999
SORBS2	10.0257	9.57074	9.21339	6.80189	7.403	7.41025	4.49318	0.00164341	0.0391381	5.2715	0.00164341
SLC38A9	7.60389	7.10479	6.85354	9.64053	9.16313	9.94416	0.17245	0.00164429	0.0391381	0.190096	0.00164429
CAMK4	5.18114	6.29875	5.60089	10.2184	9.68437	9.92333	0.0499822	0.00165629	0.0392182	0.052613	0.00165629
CXCL16	8.67224	9.57364	9.5869	12.2212	12.8281	12.0075	0.159586	0.00165678	0.0392182	0.118693	0.00165678
SPATA32	-0.460951	-0.460951	1.87321	9.8661	11.0543	9.99273	0.000713064	0.00165733	0.0392182	0.000985217	0.00165733
ODF2	8.69769	8.62752	9.63469	14.3326	14.2502	13.9578	0.0213067	0.00165889	0.0392182	0.0273262	0.00165889
FAM187B	-0.460951	0.961302	2.60293	11.1677	12.2559	10.5572	0.000846413	0.00166146	0.0392182	0.000797356	0.00166146
TBC1D9	10.963	10.3339	9.88691	7.06552	6.88833	7.73637	9.63593	0.00166808	0.0393092	8.96656	0.00166808
DNAL4	9.34195	9.0771	9.33409	11.4738	11.5565	11.0099	0.22693	0.00167258	0.03935	0.233959	0.00167258
SNX5	11.3339	10.8491	11.2461	9.62804	9.33079	9.5817	3.16988	0.00169271	0.0397577	3.09412	0.00169271
ZNF449	8.15252	8.01422	7.26037	4.40713	4.80367	4.96552	9.25701	0.00169598	0.0397688	8.47725	0.00169598
IL33	8.70774	9.90714	9.7924	5.50209	4.74545	5.22969	23.6327	0.00172154	0.0403016	19.8355	0.00172154
PPP1R36	2.515	4.51435	2.8613	10.8259	9.58833	9.91632	0.00752017	0.00172602	0.0403399	0.00889197	0.00172602
ZNF480	8.14514	7.64111	8.19099	5.86366	5.73683	5.57662	5.30853	0.00173393	0.040371	4.81226	0.00173393
AHDC1	11.27	11.1383	11.305	9.7613	10.1204	9.91983	2.54939	0.00173584	0.040371	2.469	0.00173584
FAM117A	8.75213	8.61067	9.04033	10.0235	10.2646	10.2467	0.354889	0.00173587	0.040371	0.384963	0.00173587
SLFN12	6.8597	7.03916	6.12364	3.55244	3.50359	3.07902	10.2397	0.00174523	0.0404422	9.82063	0.00174523
DTNB	8.16717	8.02273	8.20257	9.35988	9.53566	9.1769	0.437481	0.00174709	0.0404422	0.427308	0.00174709
ACPT	2.84532	1.84875	2.60293	7.82023	8.2476	6.64797	0.0268804	0.00174759	0.0404422	0.0283678	0.00174759
POLH	7.97244	7.60187	7.21537	9.80497	10.1997	9.76065	0.217171	0.00175865	0.0404422	0.199544	0.00175865
MBNL1	11.3723	11.449	10.7739	8.76228	7.75231	8.19603	9.03961	0.00176007	0.0404422	7.78938	0.00176007
PARP9	8.87766	9.47316	9.11268	7.41738	7.17953	7.62612	3.23844	0.0017603	0.0404422	3.35619	0.0017603
CMBL	10.6146	10.2557	11.1537	8.12594	7.99637	7.21079	6.14008	0.00176126	0.0404422	7.44877	0.00176126
PCYOX1	11.6005	11.3395	12.1394	9.06308	9.42416	8.94169	5.80563	0.00176193	0.0404422	5.85708	0.00176193
KHDRBS3	7.62527	8.2823	8.85835	12.0712	11.5764	12.371	0.0723464	0.00176999	0.0404422	0.0742787	0.00176999
NUP210L	2.84532	3.99616	2.28587	10.8828	10.4075	10.9989	0.00380598	0.00177014	0.0404422	0.0047409	0.00177014
EDA2R	6.8597	7.51402	7.60379	5.09304	4.62142	5.19919	5.35532	0.00177024	0.0404422	5.11458	0.00177024
NUDT5	8.96408	9.28603	9.26399	8.26559	7.99637	8.12077	2.20873	0.00177532	0.0404933	2.06163	0.00177532
PBDC1	9.80226	8.92189	9.8469	6.87773	6.17188	5.79621	12.3837	0.00178482	0.0405845	9.45935	0.00178482
DYNLRB2	4.53648	4.19038	5.66925	11.3646	10.8961	10.7503	0.0121773	0.00178879	0.0405845	0.0135557	0.00178879
CCDC187	-0.460951	0.961302	2.28587	11.4249	12.2444	11.0785	0.000708155	0.00178895	0.0405845	0.00062067	0.00178895
CCDC70	2.515	1.48254	-0.460951	12.3773	12.5227	11.1805	0.000525234	0.00179074	0.0405845	0.000542546	0.00179074
RAB11FIP5	8.91719	9.74551	10.4943	13.7989	15.1656	14.0127	0.0519346	0.001814	0.0409809	0.0410418	0.001814
RFX1	8.86873	8.38823	9.14303	11.0278	11.6907	10.9263	0.223899	0.00181401	0.0409809	0.187513	0.00181401
ZC3H3	8.94721	8.42402	9.20766	11.3958	11.3486	10.747	0.189275	0.00183773	0.0413461	0.202477	0.00183773
SUPT5H	11.775	11.7405	12.1722	13.6826	13.8372	13.2616	0.266531	0.00183882	0.0413461	0.308227	0.00183882
TRIM66	7.29268	7.6685	7.19233	10.2726	11.2429	10.9292	0.0804061	0.0018389	0.0413461	0.0927576	0.0018389
PPARA	8.52081	9.12138	8.89091	7.13781	6.83353	7.23353	3.37083	0.00185272	0.0415528	3.42494	0.00185272
DDR2	10.7582	10.9541	11.7047	7.69404	7.57155	7.24103	10.4294	0.00185394	0.0415528	12.439	0.00185394
WFIKKN2	11.2674	10.6333	11.184	8.39291	8.96703	8.08788	6.92145	0.00185817	0.0415541	5.83865	0.00185817
ANKRD13A	10.1303	9.43699	9.88152	11.5606	11.8471	12.2375	0.256031	0.00186019	0.0415541	0.23891	0.00186019
TKTL2	2.08128	3.59948	2.60293	12.0365	12.0212	11.8095	0.00146155	0.00186277	0.0415541	0.00170677	0.00186277
SLC44A1	10.9672	10.3391	10.1291	8.30144	7.45839	7.98889	5.09885	0.00189776	0.0422683	5.90617	0.00189776
PDIA5	11.0914	10.7924	10.7864	9.80497	9.96494	9.57875	1.98263	0.00190591	0.0423069	2.15426	0.00190591
CNTRL	7.63584	8.07279	8.16164	10.2142	9.67271	9.61094	0.329896	0.0019075	0.0423069	0.272463	0.0019075
CHAF1A	8.24517	7.78319	8.30815	9.71035	10.0197	9.98046	0.300349	0.00190843	0.0423069	0.288907	0.00190843
CERS3	1.4383	2.90761	1.26987	10.0103	9.62711	10.2204	0.00262772	0.00191227	0.0423262	0.00369385	0.00191227
ZDHHC15	7.81393	7.61319	7.14511	5.55587	4.74545	5.2888	5.00855	0.00191835	0.0423946	5.0189	0.00191835
PEG3	13.8375	13.0891	12.7764	10.5576	9.47428	10.0246	8.36599	0.00192528	0.0424289	9.28883	0.00192528
IL23A	2.84532	3.04883	3.9585	8.50989	8.37299	8.08788	0.0249614	0.00192587	0.0424289	0.0304087	0.00192587
C20orf144	1.4383	1.84875	1.87321	8.97949	8.67527	7.56767	0.00881074	0.00193751	0.0426193	0.00970277	0.00193751
HSPA1L	6.94717	6.43257	7.20389	10.7715	12.2025	11.4829	0.043112	0.00194321	0.0426784	0.0405426	0.00194321
GPR137	9.8507	9.97232	10.3534	13.4509	13.6674	12.7297	0.0897112	0.00194948	0.0427422	0.107036	0.00194948
TCP10L	3.7034	2.75072	4.94802	11.8882	11.5982	10.8413	0.00420186	0.00195212	0.0427422	0.00500702	0.00195212
ABCB7	9.4174	8.6715	8.78324	6.87773	6.27832	6.90565	3.74639	0.00195575	0.0427557	4.82371	0.00195575
ACSS3	9.48618	9.44809	10.0719	7.23165	7.94559	7.38339	4.2954	0.00196466	0.0428844	4.43367	0.00196466
SFRP4	13.5322	12.3099	13.0216	8.95468	9.54847	8.90675	16.7591	0.00196805	0.0428926	14.1026	0.00196805
ZFP36L2	12.2965	12.0778	12.7703	9.39717	10.2024	10.1182	4.52611	0.00197153	0.0429026	5.56192	0.00197153
C9orf131	1.4383	2.13534	-0.460951	11.6452	12.0919	11.011	0.000846113	0.00198347	0.0429763	0.00066927	0.00198347
CCER1	1.4383	1.84875	-0.460951	11.1832	11.9717	11.2597	0.00110523	0.00198717	0.0429763	0.000676546	0.00198717
SYCE2	2.84532	4.12851	4.64254	10.1729	9.70551	9.11497	0.0209487	0.00198732	0.0429763	0.0180441	0.00198732
BSCL2	6.76658	6.24153	6.34874	9.26824	10.1515	9.3254	0.127038	0.0019878	0.0429763	0.114273	0.0019878
RALGPS1	7.06135	7.77817	6.88262	9.44782	10.1031	10.1039	0.121432	0.00199003	0.0429763	0.15996	0.00199003
GGA1	9.82783	10.1314	10.967	13.7228	14.2079	13.4682	0.0829612	0.00199394	0.0429953	0.0889469	0.00199394
FBXO43	3.33792	3.68808	3.5855	7.93627	7.39356	8.4174	0.0490104	0.00199764	0.0430097	0.0480747	0.00199764
HSPB9	2.84532	2.13534	4.57282	11.0467	10.8056	8.95315	0.00401526	0.00200722	0.0431507	0.00737064	0.00200722
RAB30	10.0594	9.70244	9.09725	6.45096	6.12701	7.1799	9.52343	0.00201553	0.0432609	8.18934	0.00201553
PROSC	9.74727	9.6009	9.70759	8.19534	7.85219	8.19603	2.85255	0.00201843	0.0432609	3.04	0.00201843
IDS	10.2067	10.5108	10.8272	8.66472	9.08317	8.63513	3.5952	0.00203159	0.0433709	3.29563	0.00203159
FANCA	4.99655	6.24153	5.28954	8.98194	10.3513	10.3535	0.0299409	0.00203441	0.0433709	0.0478161	0.00203441
PLAC8L1	2.08128	3.50503	3.9585	9.01591	9.37224	8.10442	0.0219312	0.00203593	0.0433709	0.0199254	0.00203593
TXNDC15	11.1933	11.2728	10.8074	9.63586	9.55696	9.94186	2.9434	0.00203633	0.0433709	2.60204	0.00203633
DGAT2	7.50358	7.55568	6.64873	11.2284	11.2277	10.8597	0.0756721	0.00204065	0.0433709	0.0684286	0.00204065
DEPDC7	3.53229	5.03595	4.70904	9.46021	8.37299	8.95315	0.052771	0.00205067	0.0433709	0.0441017	0.00205067
VPS54	9.97453	9.97452	9.43814	8.04366	7.85906	8.33569	3.81283	0.00205381	0.0433709	3.28583	0.00205381
DUSP28	5.70749	6.07139	6.19494	7.99096	8.13879	7.95736	0.264333	0.0020553	0.0433709	0.243541	0.0020553
DUSP18	6.44462	6.83191	5.56545	10.2645	10.0575	9.30766	0.0817355	0.00205531	0.0433709	0.0827039	0.00205531
WDR63	2.84532	3.68808	3.07967	9.50531	8.26841	7.93903	0.0274178	0.00206335	0.0433709	0.0242384	0.00206335
ITGB5	11.4626	11.6571	11.215	9.93873	10.3719	9.9771	2.8002	0.00206469	0.0433709	2.54741	0.00206469
RPS6KB1	9.64895	9.68645	8.85835	7.21503	6.35815	6.74612	7.47893	0.00206737	0.0433709	6.16805	0.00206737
ARMCX5	8.03766	7.49579	7.34638	5.38812	5.28442	5.71234	4.30993	0.00207181	0.0433709	4.48461	0.00207181
AKR1E2	6.49194	5.71992	5.33234	10.0967	10.5693	10.2022	0.0447392	0.00207211	0.0433709	0.0460284	0.00207211
FAM104A	8.76182	8.34135	7.75297	11.784	11.6858	11.2831	0.0984481	0.00207414	0.0433709	0.101607	0.00207414
FBXL13	4.44318	4.60794	3.7209	8.55019	8.26323	8.30022	0.0690103	0.00207416	0.0433709	0.0577564	0.00207416
ZCCHC24	11.1599	11.5687	11.6561	9.56224	9.55484	9.77751	4.01785	0.00207545	0.0433709	3.55536	0.00207545
CFAP157	5.39541	4.41425	4.25432	7.98607	9.38659	9.1808	0.0367389	0.00208575	0.043522	0.0558167	0.00208575
WDR60	8.69263	9.30883	9.011	10.4066	10.9144	10.9017	0.269677	0.00209365	0.043532	0.300043	0.00209365
SH3D21	5.39541	5.49358	6.52508	9.09067	9.84538	8.82176	0.082636	0.00209502	0.043532	0.0916378	0.00209502
SFRP1	13.1445	13.0696	13.7813	9.78963	10.765	10.6326	5.70352	0.0020979	0.043532	7.65307	0.0020979
TLCD1	4.70669	5.41812	5.70225	8.59902	8.65566	7.69874	0.110269	0.00209848	0.043532	0.121404	0.00209848
SLC25A33	8.42046	8.17181	7.56844	10.8469	10.3586	10.7853	0.163401	0.00210303	0.0435456	0.163795	0.00210303
UBE2S	9.75698	9.54732	8.65006	13.447	13.4369	12.2704	0.0674717	0.00210581	0.0435456	0.0751909	0.00210581
HMMR	5.23777	5.33849	4.42236	8.22053	7.43096	7.62038	0.191761	0.00210833	0.0435456	0.147854	0.00210833
SLC25A10	5.49167	5.69882	6.04864	10.1889	9.89473	9.06514	0.0545638	0.00211368	0.0435927	0.0638185	0.00211368
GGN	3.85624	3.99616	4.16231	13.1516	13.4621	11.922	0.00175358	0.00212327	0.0436607	0.00218168	0.00212327
CCDC33	1.4383	3.40392	3.2689	10.3658	11.1309	10.2194	0.00730488	0.00212625	0.0436607	0.00427954	0.00212625
ZC3H12B	5.82301	6.19709	6.48771	4.57293	4.07698	4.34008	3.62256	0.00212747	0.0436607	3.57831	0.00212747
XPO6	10.6066	10.8533	11.0756	12.4914	13.0466	12.4675	0.321282	0.00213128	0.0436607	0.282571	0.00213128
HDAC8	8.77622	8.23546	8.65006	6.96974	6.48804	6.26211	4.47541	0.00213234	0.0436607	3.94661	0.00213234
TEX38	3.85624	3.29509	1.26987	13.1812	13.3318	12.2765	0.00105678	0.00213963	0.0436697	0.000896901	0.00213963
KRT72	1.4383	1.48254	3.7209	10.8299	11.6392	10.3673	0.00153514	0.00214219	0.0436697	0.00235257	0.00214219
ZSCAN5A	6.84155	6.40678	6.76261	10.6431	9.95213	9.6843	0.109612	0.00214339	0.0436697	0.0932426	0.00214339
VRK3	9.79048	9.57509	10.1184	12.8638	13.5449	12.5631	0.118806	0.00214795	0.0436697	0.111676	0.00214795
ARHGEF39	3.53229	3.92511	4.89189	7.54914	8.54914	7.82388	0.067043	0.00214815	0.0436697	0.0689826	0.00214815
ARMCX3	10.9408	10.9822	10.7255	8.41489	7.72998	7.85843	8.47021	0.00216029	0.0437611	7.37049	0.00216029
AP1M1	10.6173	10.3019	10.9001	12.4414	12.494	12.1523	0.282417	0.00216108	0.0437611	0.296049	0.00216108
RBAK	8.96408	8.75818	8.10724	6.00567	5.54545	5.69059	8.38374	0.00216396	0.0437611	7.27323	0.00216396
NEK5	4.12036	5.13356	3.7209	8.82931	7.72998	8.37371	0.0524342	0.00216792	0.0437611	0.0631068	0.00216792
HARBI1	6.82317	6.9704	6.24058	9.25408	9.28557	8.92082	0.185449	0.00216804	0.0437611	0.179812	0.00216804
PARD6A	5.66684	5.91551	7.01983	10.819	11.6307	9.94531	0.0334121	0.00217995	0.0439221	0.0413033	0.00217995
ATG4D	8.58766	8.2823	8.13771	11.9151	12.2434	11.2625	0.0806147	0.00218357	0.0439221	0.0901752	0.00218357
IBTK	10.3532	10.6361	9.86704	7.61394	6.62343	7.5253	7.1004	0.00219397	0.0439843	8.175	0.00219397
MIEF1	10.1744	10.1135	9.65168	11.5066	12.0459	11.5162	0.378239	0.00219457	0.0439843	0.305732	0.00219457
STS	8.3707	8.99294	8.54029	6.68611	6.39647	7.08306	3.61545	0.00219946	0.0440201	3.76529	0.00219946
ZNF334	8.35159	8.16798	8.49393	5.44623	5.40212	6.07333	7.49205	0.00220337	0.0440209	6.48575	0.00220337
CEP104	9.10387	8.86384	9.16391	10.9534	10.4683	10.5099	0.377347	0.00220569	0.0440209	0.329877	0.00220569
PKDREJ	3.33792	3.59948	1.87321	8.75656	8.05144	9.06936	0.0233791	0.00221678	0.0440858	0.019385	0.00221678
ARMC3	2.08128	2.13534	-0.460951	11.2872	9.85401	9.84305	0.00457273	0.00221709	0.0440858	0.00185264	0.00221709
FBP1	8.48033	8.93322	8.11339	6.56022	6.23668	5.96878	4.73592	0.00222216	0.0440858	4.76921	0.00222216
EIF5AL1	7.79519	7.50797	7.88816	9.47946	9.81211	9.19439	0.311161	0.0022233	0.0440858	0.294252	0.0022233
KLF12	9.32572	9.3618	8.78709	6.84571	6.59076	6.70332	6.15773	0.00222521	0.0440858	5.44503	0.00222521
SPACA9	7.84159	7.45862	8.76383	11.7584	12.1813	11.2412	0.0662091	0.00222756	0.0440858	0.0766468	0.00222756
TRIM42	2.515	-0.460951	1.26987	9.3523	11.0407	9.94646	0.00244392	0.00223183	0.044109	0.00194611	0.00223183
GNB5	11.3981	11.1736	11.21	9.54407	9.34065	8.99811	3.65373	0.00223865	0.0441823	3.90766	0.00223865
ZNF683	2.08128	2.13534	4.57282	12.4157	12.7	11.3366	0.000804069	0.00224533	0.0442477	0.00167579	0.00224533
C1orf234	-0.460951	-0.460951	1.87321	9.99333	10.1585	9.03741	0.000712768	0.00225031	0.0442477	0.00146727	0.00225031
MTFR2	3.53229	4.36146	2.8613	8.20378	6.92811	7.86815	0.0495196	0.00225131	0.0442477	0.0590606	0.00225131
ESRP2	4.70669	3.17728	2.28587	10.1435	11.5157	10.5892	0.00587213	0.00225721	0.0442676	0.00608922	0.00225721
NR1D2	9.81626	10.573	10.1169	7.49512	7.28541	7.61462	6.15515	0.00225855	0.0442676	6.51457	0.00225855
ELOVL6	7.43262	7.38788	8.25355	5.50209	5.01556	4.68649	5.3408	0.00227688	0.0445148	6.16158	0.00227688
CALD1	12.5413	13.4149	13.3942	10.449	10.2345	9.86628	8.93664	0.00228048	0.0445148	7.63993	0.00228048
CDK5R1	6.31908	6.64602	6.02275	8.53018	9.45399	9.25306	0.130853	0.0022839	0.0445148	0.148672	0.0022839
LIPE	8.42046	8.07279	9.3959	12.3559	12.8565	11.7268	0.0653601	0.0022856	0.0445148	0.0778387	0.0022856
C18orf8	8.21024	8.3948	8.47496	9.62017	9.30333	9.69936	0.427688	0.00228683	0.0445148	0.44106	0.00228683
PKD1L1	4.12036	3.59948	3.07967	5.94651	6.84742	6.86739	0.105262	0.00229569	0.0445726	0.129055	0.00229569
MAVS	10.9797	11.2289	11.0195	10.0377	9.96812	9.94989	2.07244	0.00229734	0.0445726	2.1299	0.00229734
PASK	7.30598	8.28938	7.10865	10.4121	11.2069	11.2881	0.0669411	0.0022992	0.0445726	0.0946639	0.0022992
HSF5	2.08128	4.06386	1.26987	11.3504	10.3501	11.9223	0.00162079	0.00230581	0.0446397	0.00234547	0.00230581
CHURC1	10.6066	10.5032	9.93108	7.63282	6.5231	7.28523	9.30482	0.00231674	0.0447206	9.18901	0.00231674
ZNF18	7.63584	7.81294	8.01833	8.90376	8.87844	9.08194	0.469496	0.0023194	0.0447206	0.456174	0.0023194
SLC39A8	8.25891	8.36833	8.96416	5.58202	4.96544	6.05642	6.89861	0.00231943	0.0447206	7.97696	0.00231943
ADSSL1	7.21022	7.24964	7.38754	11.0855	11.1914	10.4864	0.0700313	0.00232326	0.0447337	0.0802903	0.00232326
CTSA	12.6942	12.1527	12.6502	10.7009	10.775	10.465	3.86178	0.00232807	0.0447658	3.61012	0.00232807
FSTL1	12.4197	12.6542	13.1949	10.1545	10.5245	10.5833	4.37621	0.00233467	0.0447792	5.04732	0.00233467
TMOD2	9.07309	8.55893	9.55338	6.02487	6.23668	6.87705	7.14239	0.00233507	0.0447792	6.41863	0.00233507
C11orf95	10.6619	10.2879	10.1245	8.64005	8.79125	8.98923	2.82183	0.00235288	0.0450228	2.93077	0.00235288
RP11-309L24,4	6.1524	5.2542	5.15295	8.37432	9.18518	8.16482	0.115014	0.00235411	0.0450228	0.120331	0.00235411
FAM134A	11.9875	11.5048	11.9295	13.6058	14.1053	13.4186	0.312882	0.00236325	0.0451368	0.26745	0.00236325
ATG9A	11.2674	10.6088	11.3992	13.5807	14.1283	13.1876	0.201209	0.00237056	0.0452157	0.171898	0.00237056
TRAFD1	9.91285	9.59378	10.1169	11.1042	11.4793	11.3105	0.37954	0.00237528	0.045245	0.372802	0.00237528
H3F3C	7.09238	5.8971	6.44936	10.3131	9.28302	9.49966	0.120716	0.0023925	0.0455119	0.107395	0.0023925
EFCAB12	2.84532	3.50503	4.06401	8.94716	9.25201	9.16314	0.0198034	0.00239757	0.0455475	0.0199245	0.00239757
PGAM5	9.4174	9.36348	9.03062	10.3526	10.5672	10.2223	0.503786	0.00240122	0.0455558	0.463237	0.00240122
UGDH	9.67992	9.08525	9.50043	5.94651	6.14962	6.94292	10.2022	0.002413	0.0455737	8.42991	0.002413
POLRMT	10.0034	10.0326	10.7335	12.4914	12.798	12.2372	0.181895	0.00241321	0.0455737	0.209876	0.00241321
ZNF721	8.56018	8.32767	8.06347	6.30159	5.93209	6.67036	4.07298	0.00241978	0.0455737	4.04394	0.00241978
SPATA25	4.7848	3.59948	5.24543	9.8311	9.89473	8.34267	0.0302631	0.00242164	0.0455737	0.0355765	0.00242164
RAD54L	4.23621	4.81834	3.84461	7.38804	8.52772	8.71809	0.0510651	0.00242174	0.0455737	0.066451	0.00242174
TRPV6	3.99436	5.10175	3.5855	7.91585	9.13508	8.08371	0.0587467	0.00242357	0.0455737	0.0562887	0.00242357
AC013461,1	11.1124	10.8881	10.365	8.76799	7.83834	8.3703	5.7271	0.00242822	0.0455737	5.51351	0.00242822
EML6	4.6241	5.36552	4.49956	6.94979	7.24399	7.70959	0.16268	0.00242943	0.0455737	0.180317	0.00242943
DDC	3.85624	3.99616	4.42236	6.6618	5.85162	6.24729	0.210059	0.00243103	0.0455737	0.223449	0.00243103
WDR5	10.2417	10.0752	10.4019	11.8338	11.8262	11.7657	0.333437	0.00243826	0.0456491	0.337047	0.00243826
TMEM145	2.515	3.85037	3.2689	6.4367	7.29559	6.97026	0.0768743	0.00246229	0.0460384	0.0775128	0.00246229
FOXM1	3.99436	6.16667	5.4536	10.3507	11.9278	11.0414	0.0207923	0.00247861	0.0462481	0.016726	0.00247861
DRICH1	2.84532	2.90761	4.64254	10.4534	9.4943	9.65653	0.00929765	0.00248002	0.0462481	0.0118176	0.00248002
WSCD1	5.78552	6.03818	7.03285	10.8656	11.3002	9.69936	0.0352198	0.00249839	0.0465297	0.0495072	0.00249839
CENPU	5.92996	6.40678	4.83348	10.9166	10.0181	10.2808	0.0490095	0.00250866	0.0465947	0.0389627	0.00250866
SCLY	4.8589	4.77865	5.15295	6.62454	7.27517	6.77741	0.264528	0.00250988	0.0465947	0.256636	0.00250988
OVOL1	2.08128	3.68808	1.26987	11.4712	11.8859	10.9425	0.00149062	0.00251876	0.0465947	0.00183908	0.00251876
CRYZ	9.11902	8.76327	9.0659	6.23722	6.68664	6.9882	5.2027	0.00252167	0.0465947	5.08192	0.00252167
STK11	11.2512	10.6416	11.4359	13.3874	13.5894	13.023	0.227472	0.00252229	0.0465947	0.214091	0.00252229
INSR	11.4151	10.8581	11.0096	9.67131	9.31087	9.51367	2.82046	0.00252515	0.0465947	3.0223	0.00252515
ZC3H18	9.83473	9.4322	9.73176	10.8334	11.3462	10.9732	0.422939	0.00252723	0.0465947	0.382969	0.00252723
DIAPH3	3.7034	4.77865	2.8613	9.656	8.38257	8.51343	0.035648	0.00252811	0.0465947	0.0297792	0.00252811
RP11-723O4,6	3.53229	2.90761	3.07967	7.23988	8.62775	7.6878	0.0410028	0.00255722	0.04707	0.0390477	0.00255722
CCAR1	10.4671	10.1635	9.74766	8.42215	7.89296	8.4174	3.35444	0.00256318	0.0471187	3.68559	0.00256318
IL10RB	10.0731	9.22092	9.62826	7.62026	7.63703	7.01469	4.02225	0.00257115	0.0471425	4.6485	0.00257115
FSIP2	5.06075	4.30667	3.43595	9.1421	8.58691	7.77305	0.0514658	0.00257699	0.0471425	0.0531826	0.00257699
LY6H	3.7034	3.77152	3.7209	7.01842	7.02912	6.51816	0.101706	0.00257774	0.0471425	0.114761	0.00257774
MATN2	12.8668	12.4541	13.3865	10.2462	10.4884	9.95104	6.14974	0.0025937	0.0472393	6.38155	0.0025937
SLC25A12	10.1284	9.4306	9.54659	7.62026	7.55471	8.1167	3.80086	0.00259753	0.0472393	3.83167	0.00259753
EFCAB5	2.84532	1.48254	3.2689	8.84289	8.05144	8.01099	0.0270895	0.00259865	0.0472393	0.0183316	0.00259865
MSANTD1	3.53229	4.2497	2.60293	7.3275	8.87844	7.64886	0.0576487	0.00259885	0.0472393	0.0445029	0.00259885
LRRC28	8.89096	8.2823	8.26463	10.3929	10.7886	10.0811	0.231559	0.00260147	0.0472393	0.260339	0.00260147
RNF126	9.23478	9.29132	9.77893	11.8601	11.9457	11.1742	0.168549	0.0026113	0.0472393	0.213902	0.0026113
TTLL4	9.18527	9.2966	8.3504	11.3186	12.0557	11.5789	0.190302	0.00261277	0.0472393	0.15315	0.00261277
TEKT5	-0.460951	2.13534	2.28587	11.4104	11.4149	10.0977	0.00161406	0.00261295	0.0472393	0.00124103	0.00261295
CCDC67	3.53229	3.59948	2.28587	8.05304	8.4972	7.8778	0.0435632	0.00262788	0.0474487	0.031175	0.00262788
TRDMT1	7.16715	6.88891	6.7149	5.60771	5.64431	5.89462	2.36953	0.00263405	0.0474998	2.31034	0.00263405
STRN4	11.1124	11.6102	10.9914	12.827	13.4254	12.8676	0.296225	0.00263761	0.0475037	0.286773	0.00263761
ZNF646	9.68756	9.14301	9.11574	12.2597	13.2762	12.3081	0.111484	0.00265171	0.0476973	0.101586	0.00265171
C6orf52	4.12036	4.30667	3.07967	7.97131	7.403	6.70332	0.102761	0.00266041	0.0477931	0.0869515	0.00266041
FBXO24	4.53648	4.36146	6.46866	11.3608	12.4247	11.1137	0.00882423	0.00268126	0.0481069	0.0109658	0.00268126
TTC25	4.44318	3.92511	6.12364	11.9374	11.4213	10.6226	0.00793191	0.00269293	0.0482553	0.0110757	0.00269293
CHIC1	8.24517	8.40786	8.00516	5.88482	5.01556	5.37316	7.32084	0.00270946	0.0484904	6.93976	0.00270946
GLA	9.40509	8.75818	9.07853	7.55575	7.38406	6.89618	3.23658	0.0027177	0.0485768	3.48688	0.0027177
PIH1D2	4.34341	4.69582	4.70904	10.3402	9.33573	9.15324	0.0401096	0.0027245	0.0486029	0.0306713	0.0027245
ROCK1	9.71274	10.1968	9.36533	7.56233	7.20133	7.70417	4.43953	0.00272837	0.0486029	4.81989	0.00272837
METTL9	10.891	10.4466	10.7445	9.40269	8.78043	9.00253	3.34483	0.00272943	0.0486029	3.09969	0.00272943
ZKSCAN4	7.97244	7.43966	7.38754	9.11101	9.55696	9.09234	0.31396	0.00273327	0.0486105	0.317856	0.00273327
STRIP2	4.44318	5.49358	4.25432	7.97625	9.23096	9.51367	0.0362021	0.00274305	0.0486302	0.0552992	0.00274305
CENPO	6.82317	7.39445	6.61447	8.75368	9.25982	9.18275	0.194848	0.00274444	0.0486302	0.229826	0.00274444
SPTBN2	5.58191	7.90793	6.1478	13.1679	14.3897	13.4167	0.00648383	0.00274672	0.0486302	0.00722772	0.00274672
KLF9	10.1562	9.96129	9.94837	8.77367	8.78404	8.76567	2.27776	0.002749	0.0486302	2.37429	0.002749
TFIP11	9.66452	9.49014	9.24732	10.9446	11.2907	10.7083	0.364892	0.00275149	0.0486302	0.350172	0.00275149
FAM210B	11.1925	11.2381	11.8341	9.60431	8.84765	8.77086	5.2431	0.00276812	0.0488633	5.08856	0.00276812
SSB	10.8439	10.4355	10.9947	8.58293	7.79597	7.67124	8.27014	0.00278889	0.0491689	6.68675	0.00278889
CHN2	9.14884	9.24295	9.1188	6.81297	7.15738	7.28523	3.97638	0.00279932	0.0492916	4.24276	0.00279932
BHLHE41	9.00949	9.40641	9.50511	7.70598	7.82435	8.0066	2.99397	0.00281035	0.0493497	2.75368	0.00281035
SAC3D1	8.18167	7.50189	8.65849	11.3404	11.4375	10.4982	0.11198	0.00281298	0.0493497	0.126921	0.00281298
CEP41	8.5036	8.00994	7.24925	11.6977	11.1618	10.8802	0.112513	0.00281304	0.0493497	0.0997434	0.00281304
WARS	10.1599	9.96902	10.7405	12.4888	12.5595	12.0452	0.199029	0.00283201	0.0495742	0.23738	0.00283201
WWTR1	11.2261	11.1524	10.291	7.77561	8.15005	8.43058	8.01309	0.00283281	0.0495742	6.82624	0.00283281
WFDC3	3.11284	3.59948	4.94802	11.0302	10.433	10.3775	0.00876782	0.00284593	0.0497425	0.00944131	0.00284593
SRGAP2B	6.93009	6.83191	6.6317	5.55587	5.57916	5.64607	2.38296	0.00285343	0.0497625	2.3041	0.00285343
SNX1	11.8087	11.5817	11.6671	10.7912	10.4226	10.7008	1.95375	0.00285477	0.0497625	2.06706	0.00285477
C1orf111	2.515	0.961302	-0.460951	11.0414	11.6362	10.4078	0.000923809	0.00285758	0.0497625	0.000960884	0.00285758
SNRNP48	8.402	7.93073	7.97848	6.02487	5.54545	6.34798	3.87342	0.0028658	0.0497922	4.38011	0.0028658
SECISBP2	10.1058	9.76594	10.203	11.1875	11.0707	11.5231	0.472468	0.00286737	0.0497922	0.424692	0.00286737
NDE1	8.48618	8.40461	7.98519	9.53907	10.0166	9.57875	0.443149	0.00286979	0.0497922	0.373848	0.00286979
C3orf30	2.08128	0.961302	-0.460951	11.0302	11.0978	10.3767	0.00093103	0.00288076	0.0499033	0.000994087	0.00288076
THEG	-0.460951	1.84875	-0.460951	10.7209	11.2009	10.3749	0.000430449	0.00288619	0.0499033	0.000711608	0.00288619
PECR	6.80456	6.28465	6.89694	4.34733	5.11086	4.54809	4.77819	0.00289181	0.0499033	3.98144	0.00289181
ALOX5	7.5822	7.58473	8.05071	5.92624	6.45211	6.38908	2.29048	0.00289395	0.0499033	2.79608	0.00289395
SIGLECL1	1.4383	3.29509	1.26987	10.3354	9.91632	9.48236	0.00280455	0.00289525	0.0499033	0.0041569	0.00289525
ZNF441	7.37069	8.17563	7.45685	4.97954	4.74545	5.16804	5.56859	0.00290514	0.0499033	6.51326	0.00290514
PIFO	7.25204	6.73161	7.87375	10.81	10.2332	9.71829	0.126644	0.00290913	0.0499033	0.1278	0.00290913
WHSC1L1	10.671	10.1845	10.1321	8.90635	8.43413	8.96678	2.42526	0.00290983	0.0499033	2.94875	0.00290983
FANCD2OS	1.4383	1.48254	-0.460951	10.3573	10.818	10.3638	0.0020566	0.00291116	0.0499033	0.00120806	0.00291116
ARID3A	5.78552	7.03916	6.1478	10.0553	10.4751	9.82445	0.0666385	0.00291303	0.0499033	0.0720875	0.00291303
CLPB	8.02966	8.0438	8.23675	14.1098	14.6928	13.4261	0.0149264	0.00291483	0.0499033	0.0159219	0.00291483
KRBOX1	6.12265	5.41812	5.28954	10.3705	8.91849	9.4193	0.0624488	0.00291976	0.0499276	0.0642867	0.00291976
ANXA3	7.57123	6.91659	7.01983	4.85633	4.91351	4.64181	4.48	0.00293577	0.0501409	5.1527	0.00293577
ABCG4	2.08128	3.85037	1.87321	8.11703	9.22831	8.99589	0.00828886	0.00294053	0.0501545	0.0138038	0.00294053
CHRM4	3.53229	2.13534	1.26987	8.50648	9.61091	8.6772	0.0107326	0.00294362	0.0501545	0.0101736	0.00294362
SPATA8	2.08128	4.2497	2.60293	13.5007	13.2934	13.0388	0.000605126	0.00295279	0.0502284	0.000793406	0.00295279
INCA1	6.31908	6.21205	6.44936	10.7793	11.297	10.2771	0.0454299	0.00295503	0.0502284	0.0455106	0.00295503
ZNF121	8.23825	8.94671	9.09415	6.3782	5.79537	6.73554	5.93194	0.00297975	0.0504661	5.48947	0.00297975
NUF2	4.70669	5.41812	4.06401	8.68296	7.74491	8.04567	0.098825	0.00298151	0.0504661	0.0928961	0.00298151
TNC	5.66684	6.02128	7.16891	10.0807	10.9567	9.62678	0.0599763	0.00298161	0.0504661	0.0653473	0.00298161
CKMT2	8.98076	8.38493	9.09415	7.28037	6.62343	6.73554	4.74109	0.00298322	0.0504661	3.8375	0.00298322
PKNOX1	9.27591	9.09133	9.61965	11.1682	10.6537	10.658	0.383653	0.0029908	0.0505342	0.35412	0.0029908
TRIM5	8.53781	8.50525	8.30815	7.37314	7.3454	7.40358	2.1918	0.00300365	0.0506309	2.10872	0.00300365
SPATA33	6.1524	6.40678	7.37736	11.524	11.5506	11.1574	0.0288123	0.00300365	0.0506309	0.0367743	0.00300365
SCARB2	12.7931	12.5805	11.9946	10.6423	10.0273	10.5307	4.14032	0.00301244	0.0506872	4.15815	0.00301244
SPATA2	8.95988	9.5488	9.07538	11.0578	11.1173	10.8126	0.253062	0.00301412	0.0506872	0.286929	0.00301412
DSE	10.4266	10.041	9.73575	6.79072	7.1685	7.85354	7.32329	0.00302281	0.0507526	6.9492	0.00302281
ZSCAN26	9.37387	8.51434	9.14903	6.6618	5.76639	6.70332	5.60702	0.00302515	0.0507526	6.21279	0.00302515
SPATA9	3.7034	4.19038	4.06401	9.30206	7.96484	8.79908	0.0375495	0.00303746	0.0508539	0.0384005	0.00303746
C11orf70	5.49167	6.02128	6.7149	9.38979	8.57025	9.70343	0.0968227	0.00303835	0.0508539	0.113031	0.00303835
ATP1A3	2.84532	5.54178	4.42236	12.7295	13.7533	12.8193	0.00296668	0.0030446	0.0508986	0.00219605	0.0030446
FBRS	11.2296	10.7558	11.0079	13.5752	14.4532	13.6508	0.160117	0.0030532	0.0509604	0.134411	0.0030532
PCP2	4.34341	2.75072	1.87321	11.1714	11.2303	10.2439	0.0029182	0.00305547	0.0509604	0.00420765	0.00305547
TCEANC	6.94717	6.91659	7.08383	4.93963	4.96544	5.40022	3.94967	0.00306047	0.0509839	3.68271	0.00306047
PIK3IP1	11.576	11.7405	11.4402	10.6006	10.5439	10.488	2.0451	0.00307738	0.051152	2.05822	0.00307738
MORN5	5.18114	3.04883	3.2689	11.0809	10.2542	9.83316	0.00789248	0.00307776	0.051152	0.0106244	0.00307776
ARMCX2	10.6542	9.71694	10.3086	7.57541	8.30412	7.77822	5.77709	0.00308439	0.0511779	5.06526	0.00308439
FANCD2	6.31908	6.45791	6.04864	8.33258	8.51907	9.11905	0.217639	0.00308652	0.0511779	0.191885	0.00308652
MTAP	9.59038	8.93548	8.75599	6.91935	6.57414	7.28523	4.04498	0.00309134	0.0511981	4.49311	0.00309134
PBK	2.515	4.85697	2.60293	10.6524	8.94134	10.3936	0.00451629	0.00310021	0.0512851	0.00981495	0.00310021
CXorf65	1.4383	1.84875	3.43595	7.05622	9.52272	8.59472	0.00931669	0.0031253	0.0513696	0.0140799	0.0031253
MEGF9	9.05745	9.88396	9.79431	7.18975	6.95403	7.76267	6.08206	0.00312581	0.0513696	4.84476	0.00312581
NUP214	10.8301	10.4979	10.6599	13.6289	14.1358	13.2594	0.127712	0.00312801	0.0513696	0.123957	0.00312801
GUCY1A2	10.1672	9.19667	9.34719	6.56022	6.76195	6.24729	6.90175	0.00312908	0.0513696	8.26599	0.00312908
FER1L5	3.99436	3.77152	4.94802	8.70097	10.7023	10.3291	0.0123899	0.00313877	0.0513696	0.0196024	0.00313877
C17orf53	6.96404	6.02128	5.88582	9.51213	10.0151	9.4871	0.0889508	0.00314004	0.0513696	0.0959851	0.00314004
C8orf58	7.85069	7.70599	8.51729	10.4248	10.6438	9.79673	0.167924	0.0031432	0.0513696	0.208224	0.0031432
IZUMO1	1.4383	0.961302	2.60293	9.44426	9.57377	9.28243	0.00389016	0.00314444	0.0513696	0.00459418	0.00314444
PCSK4	4.8589	5.22497	7.29323	12.9853	14.0369	12.7691	0.00461231	0.00314681	0.0513696	0.00563486	0.00314681
NIPAL2	8.96408	9.69446	9.75946	7.5425	6.95403	7.21841	5.56374	0.00315097	0.0513696	4.70553	0.00315097
IQGAP1	11.2944	11.8703	10.9045	9.31381	8.88855	8.62656	5.29935	0.00315499	0.0513696	5.32733	0.00315499
RMND5B	9.47151	9.4274	10.4317	12.8284	12.8734	12.1811	0.0976053	0.00315506	0.0513696	0.138624	0.00315506
LRRC37A3	6.02952	6.61257	7.20389	9.43173	10.3513	9.24189	0.141692	0.0031553	0.0513696	0.119938	0.0031553
ZFR2	2.84532	4.36146	1.87321	8.94212	10.404	9.78523	0.00814478	0.00315592	0.0513696	0.00972715	0.00315592
C17orf74	2.08128	-0.460951	2.60293	12.3882	12.9507	11.6658	0.000789414	0.00316057	0.0513864	0.000513576	0.00316057
KATNB1	8.84159	8.48074	9.70352	12.1228	12.9327	11.7036	0.102863	0.00316596	0.0514085	0.105521	0.00316596
DOC2A	5.06075	4.12851	6.1478	10.6101	11.4432	10.4777	0.0213535	0.00316917	0.0514085	0.0188234	0.00316917
PCMTD1	10.8799	10.6567	10.1768	7.4101	6.71724	7.92978	9.49154	0.00318541	0.0516131	9.30999	0.00318541
GRIN2D	3.11284	4.69582	3.9585	7.3505	8.42025	7.92513	0.0639622	0.00319207	0.0516317	0.0635378	0.00319207
CARM1	9.11146	9.7634	9.37559	11.1552	11.9122	11.2463	0.27344	0.00319382	0.0516317	0.246373	0.00319382
SH3BGRL	12.3612	12.4271	11.571	10.0067	8.97655	9.10061	9.5836	0.00319933	0.051662	6.76687	0.00319933
FAM205A	-0.460951	2.13534	-0.460951	11.7921	12.2216	11.3145	0.000204869	0.00321524	0.0518193	0.00037741	0.00321524
CMTM1	3.11284	4.51435	2.28587	9.51722	10.1943	9.00032	0.0118057	0.00321637	0.0518193	0.0129918	0.00321637
SMPDL3A	7.5822	7.90793	7.6125	4.57293	5.20025	5.37316	5.32302	0.00322681	0.0519284	6.28579	0.00322681
DNAAF3	5.29225	3.50503	2.8613	11.6796	11.9867	10.8736	0.003461	0.00323295	0.0519284	0.00505833	0.00323295
AURKA	6.76658	7.08866	5.63547	11.1821	10.5428	10.4203	0.0729866	0.0032341	0.0519284	0.0537287	0.0032341
USP6	3.99436	5.41812	4.34079	8.12149	9.53994	9.91632	0.0272208	0.00324746	0.0520427	0.0410021	0.00324746
C11orf42	-0.460951	2.75072	1.26987	9.18538	10.6956	8.91849	0.00414184	0.0032514	0.0520427	0.00293324	0.0032514
CCDC27	5.06075	4.85697	3.2689	10.2826	10.881	10.0268	0.0232664	0.00325221	0.0520427	0.0156115	0.00325221
C12orf42	1.4383	1.48254	-0.460951	10.2329	10.0545	9.70885	0.00254835	0.00326205	0.0521414	0.00172547	0.00326205
DUS3L	9.14144	8.70097	9.58247	11.6614	12.1509	11.1249	0.174354	0.0032834	0.0524229	0.17628	0.0032834
C12orf50	3.33792	2.37204	1.26987	8.43655	9.14917	9.20017	0.00911759	0.00329193	0.0524229	0.0102942	0.00329193
MITD1	7.73748	8.0438	8.61583	6.18699	5.51093	6.17081	3.66292	0.00329386	0.0524229	4.51938	0.00329386
ZNF836	6.91282	6.8607	7.23805	4.6242	4.16854	5.00131	4.88586	0.00329541	0.0524229	5.29942	0.00329541
ZNF182	7.59309	7.16756	7.70494	4.89858	4.07698	5.03624	6.47332	0.00330055	0.0524229	7.05149	0.00330055
PRPS1L1	-0.460951	2.13534	-0.460951	10.457	9.36017	9.31478	0.00110547	0.00330358	0.0524229	0.00157968	0.00330358
CCDC65	5.06075	5.46886	5.15295	11.6698	10.6278	10.2476	0.0224857	0.00330548	0.0524229	0.0203211	0.00330548
INPP1	8.48618	8.83512	9.29407	10.8354	11.8183	11.1903	0.19545	0.00331576	0.0524823	0.188217	0.00331576
ZNF821	6.09227	6.05488	7.24925	9.39717	10.3707	9.48236	0.0953847	0.00331999	0.0524823	0.102621	0.00331999
KIF6	3.85624	4.51435	4.42236	8.77083	7.52907	7.6878	0.103993	0.00332783	0.0524823	0.0752803	0.00332783
PACS1	11.5883	11.3098	11.3623	12.6196	12.8662	12.3926	0.41832	0.00333102	0.0524823	0.433475	0.00333102
BAG6	12.2269	11.8183	12.6214	14.6519	15.4385	14.4087	0.186209	0.00333897	0.0524823	0.163704	0.00333897
CNTD1	3.11284	4.85697	4.34079	10.7961	10.3658	10.2156	0.0153561	0.00333987	0.0524823	0.0122111	0.00333987
RBM39	12.4759	11.7236	12.202	10.491	9.70932	10.2289	3.92624	0.00334034	0.0524823	3.97452	0.00334034
TRIM56	11.0702	10.7098	11.5507	8.50989	8.58276	8.24906	5.89821	0.00334573	0.0524823	6.33341	0.00334573
ZNF260	9.54063	8.71418	8.3135	6.39305	5.32473	5.73377	7.8921	0.00334616	0.0524823	8.21876	0.00334616
SLC16A7	6.84155	7.25688	7.03285	8.08539	8.03332	8.46621	0.482121	0.00335677	0.0525906	0.450247	0.00335677
WDTC1	10.8732	10.0347	11.0005	13.0568	13.6287	12.9646	0.220128	0.00337304	0.0526255	0.167179	0.00337304
ARL4A	8.06137	8.50525	9.155	11.8547	11.256	11.4778	0.127403	0.00337561	0.0526255	0.128905	0.00337561
HPF1	9.36118	8.7734	9.32882	7.40278	6.57414	7.21079	4.341	0.00337869	0.0526255	4.26308	0.00337869
FAM182B	4.92937	3.40392	3.2689	7.46733	9.02932	8.50723	0.0290905	0.00337876	0.0526255	0.0452095	0.00337876
CACFD1	9.18167	9.38014	9.55338	10.4875	10.7577	10.2862	0.464132	0.0033799	0.0526255	0.454158	0.0033799
RCC1	8.45668	7.93524	9.0077	11.2284	11.959	10.8076	0.146428	0.00338405	0.0526255	0.13725	0.00338405
CCNL1	10.8642	10.0803	10.1352	8.01515	8.05144	8.67444	4.23896	0.00338811	0.0526255	4.32553	0.00338811
ENKUR	4.12036	3.04883	4.06401	7.11112	6.68664	6.26211	0.162371	0.00338897	0.0526255	0.130108	0.00338897
RNASEL	9.14884	8.70097	8.37106	6.45096	6.12701	6.33402	5.1585	0.00339232	0.0526255	5.41251	0.00339232
MTOR	10.0535	10.5744	9.71973	11.9811	12.9274	12.4	0.196629	0.00339792	0.0526548	0.200234	0.00339792
ATIC	10.746	10.4678	10.8374	9.7613	9.71691	9.55035	2.04081	0.00340276	0.0526724	2.01052	0.00340276
SC5D	10.8732	10.6561	11.3402	8.37432	7.51172	8.55314	5.65247	0.00340844	0.0527029	7.01328	0.00340844
MTA1	9.75698	10.0071	10.4777	11.8205	12.1438	11.6486	0.284517	0.00342475	0.0527888	0.289095	0.00342475
CFI	12.588	10.6158	10.7445	5.05619	7.01687	5.75488	31.7696	0.00342812	0.0527888	41.4542	0.00342812
PFN4	2.84532	3.85037	5.19993	12.1547	11.6461	11.2486	0.00450025	0.00343417	0.0527888	0.00474966	0.00343417
RAD9B	5.06075	5.36552	4.16231	8.21218	7.44016	8.76046	0.112544	0.00343777	0.0527888	0.103325	0.00343777
ERICH3	2.08128	3.77152	2.60293	9.78682	9.5904	10.0082	0.00687756	0.00344001	0.0527888	0.00794046	0.00344001
SLC39A6	11.1808	10.9947	10.4317	8.84289	8.77317	9.37226	4.44395	0.00344166	0.0527888	3.66285	0.00344166
GUCY1B3	7.16715	7.60187	7.05857	5.65775	5.85162	6.15501	2.48893	0.00344753	0.0527888	2.61667	0.00344753
IQCF1	1.4383	-0.460951	-0.460951	10.099	10.1318	9.8232	0.000662442	0.00345166	0.0527888	0.00108668	0.00345166
ZNF25	9.05745	8.46833	8.65428	6.72183	6.88833	6.97026	3.40097	0.00345325	0.0527888	3.64659	0.00345325
ERICH2	3.33792	4.19038	4.49956	9.44604	9.34311	9.24748	0.0281109	0.00345712	0.0527888	0.0247529	0.00345712
RBMS1	10.2572	10.0252	10.1321	8.34408	7.7149	8.05846	4.20955	0.00346171	0.0527888	4.2842	0.00346171
PUS7L	8.66194	8.21331	7.57736	5.55587	4.62142	5.69059	6.30915	0.00346186	0.0527888	7.26808	0.00346186
PDS5B	10.0013	9.93672	9.36017	8.08081	7.72246	8.10442	3.61981	0.00346756	0.0527888	3.4746	0.00346756
GLMP	9.38017	9.0771	9.57804	8.0577	8.15005	7.60303	2.50093	0.00346815	0.0527888	2.65401	0.00346815
EPS8	9.97868	10.601	10.2386	8.90635	8.23708	8.68547	2.9345	0.00347239	0.0527888	3.16699	0.00347239
ZNF653	8.13772	7.22772	7.40769	10.0692	10.1571	9.51676	0.15805	0.00347344	0.0527888	0.199806	0.00347344
TYMS	5.82301	6.3127	6.48771	10.1369	9.01091	10.1514	0.0705973	0.0034877	0.052905	0.0848695	0.0034877
MMEL1	1.4383	2.75072	4.25432	9.61543	11.1116	9.89271	0.00708023	0.00349017	0.052905	0.00595321	0.00349017
FAM120AOS	10.0416	9.76721	9.73973	9.07924	8.69462	8.7288	2.05396	0.00349268	0.052905	2.02134	0.00349268
LDHC	2.84532	5.41812	5.10439	13.817	12.7408	12.8749	0.00457977	0.00349597	0.052905	0.00242416	0.00349597
MYBL1	5.92996	5.69882	5.24543	7.72371	7.19047	8.02844	0.245724	0.00350316	0.0529574	0.24608	0.00350316
FAM205C	2.08128	2.37204	1.87321	10.3938	8.66746	8.89965	0.00886065	0.00350962	0.0529799	0.00674741	0.00350962
PAM	12.5887	11.7635	11.8461	8.79339	9.92126	9.41433	5.39558	0.00351211	0.0529799	6.45211	0.00351211
KIF2C	5.70749	7.02227	5.4143	12.3822	12.6291	12.1257	0.00978857	0.00352059	0.0530515	0.0124221	0.00352059
FAM111A	10.4715	9.47626	9.38578	7.12007	6.37744	7.04071	5.4097	0.0035334	0.0531881	7.63048	0.0035334
LATS2	8.99314	9.5488	8.51729	11.1633	11.911	11.3652	0.193173	0.00354362	0.0532814	0.181736	0.00354362
MAPK7	8.59851	8.55012	9.24172	10.5335	10.9663	10.4634	0.261526	0.0035471	0.0532814	0.275936	0.0035471
ESF1	8.36436	8.32423	7.70494	6.00567	6.50567	6.59041	3.52729	0.00355124	0.0532873	3.39621	0.00355124
LIN7C	8.05351	8.77843	8.43135	6.87773	6.2987	6.84787	2.9969	0.00356377	0.053386	3.35503	0.00356377
KRCC1	9.72269	9.516	8.86565	7.25621	6.35815	7.21079	4.94241	0.00356533	0.053386	5.37549	0.00356533
ZNF277	8.2313	8.06457	8.26463	6.82397	6.31879	6.42903	3.48769	0.00357274	0.0534406	3.16654	0.00357274
RIOK2	9.63585	9.10943	8.97094	7.63906	6.80532	7.29967	3.50585	0.00357948	0.0534851	3.97436	0.00357948
HIPK4	1.4383	3.29509	3.9585	11.0467	11.4472	10.3792	0.00464013	0.00358648	0.0535336	0.00374607	0.00358648
ETS1	10.714	10.8557	9.96376	7.88468	8.54061	8.17268	5.82115	0.00359774	0.0535672	4.96511	0.00359774
PRKCD	8.95567	9.64293	9.48866	11.2206	11.386	10.7377	0.301041	0.00359823	0.0535672	0.296812	0.00359823
STARD4	8.72269	8.60501	9.66847	5.58202	6.05696	6.71414	6.34547	0.00360023	0.0535672	7.36669	0.00360023
ZNF397	9.31589	9.14106	9.43323	7.94133	7.82435	8.30381	2.5929	0.00360382	0.0535672	2.41759	0.00360382
CCDC92	10.8093	10.1155	10.3573	12.1696	12.3607	11.8994	0.284728	0.0036173	0.0537114	0.304417	0.0036173
RHOJ	9.12653	9.48553	9.94493	7.22336	7.00452	6.13904	5.58288	0.00364037	0.0539976	6.63465	0.00364037
IBA57	8.21729	8.22073	8.61149	9.41365	9.95855	9.5964	0.385374	0.00365768	0.0541978	0.40434	0.00365768
MICALL1	8.05351	8.42723	8.58077	10.3854	11.2416	10.5029	0.237225	0.00367586	0.0542191	0.195314	0.00367586
ZNF845	7.23823	7.52605	6.44936	4.40713	3.97918	4.92882	7.11616	0.00368066	0.0542191	6.20243	0.00368066
ROPN1	1.4383	2.13534	-0.460951	12.3466	12.0702	11.7972	0.000630209	0.00368277	0.0542191	0.000476984	0.00368277
ATP23	7.01352	6.44529	7.09629	10.1501	9.04448	9.85165	0.139841	0.00368798	0.0542191	0.140595	0.00368798
CDCA5	6.39571	7.14434	5.91427	10.8842	11.2257	10.9716	0.0419308	0.003688	0.0542191	0.0429155	0.003688
C9orf40	6.18155	7.19041	6.76261	9.20655	8.62775	9.45199	0.183781	0.00368908	0.0542191	0.19159	0.00368908
CCDC134	5.58191	5.8971	6.26287	7.52238	8.28892	7.67124	0.292369	0.00369373	0.0542191	0.265438	0.00369373
ALKBH5	11.5788	11.2679	11.6171	12.5289	12.6968	12.6219	0.485265	0.00369644	0.0542191	0.457569	0.00369644
DPY19L2	5.44434	5.78143	7.26037	10.6731	9.95695	11.4582	0.0336877	0.00369893	0.0542191	0.0431641	0.00369893
SHC1	10.944	10.6513	11.0268	9.31576	9.83844	9.37738	2.96215	0.00370287	0.0542191	2.57309	0.00370287
GPR137B	8.58221	8.92189	8.0698	6.11718	6.54031	6.84787	4.11786	0.00370618	0.0542191	4.06385	0.00370618
RPL7L1	11.7678	11.2141	11.1259	9.93112	9.48987	9.62104	3.01692	0.0037077	0.0542191	3.22344	0.0037077
TSSK4	5.23777	5.00189	3.2689	10.9528	10.7741	9.99717	0.0182971	0.00370872	0.0542191	0.0148661	0.00370872
ANKRD10	10.0653	10.2905	10.614	8.83203	8.84419	9.28969	2.72516	0.00371353	0.0542336	2.52211	0.00371353
C9orf50	2.84532	0.961302	3.2689	7.96636	10.0104	7.6823	0.0287352	0.00372946	0.0544103	0.0136541	0.00372946
IQCK	7.06135	6.94374	6.38983	9.29021	9.49209	9.33244	0.190955	0.00373418	0.0544198	0.168023	0.00373418
RUSC2	9.61996	9.57942	10.5072	12.1968	12.8808	12.032	0.167603	0.00374066	0.0544198	0.180778	0.00374066
GBP2	10.6799	10.1654	10.916	8.76799	8.22648	7.77305	5.4772	0.00374188	0.0544198	5.03247	0.00374188
SERPINB1	11.2885	10.3356	10.4243	8.27363	7.78878	7.76267	6.21407	0.00374613	0.0544198	6.68597	0.00374613
CACNA2D4	6.58214	7.01375	6.42979	8.31709	8.97655	8.27121	0.300419	0.00374926	0.0544198	0.278087	0.00374926
YWHAH	10.4641	10.7679	10.8036	9.10426	9.16313	9.10267	3.16815	0.00375613	0.054464	2.93873	0.00375613
AKAP1	9.54344	8.58503	10.1261	13.1987	13.9223	13.1455	0.079368	0.00376964	0.054604	0.0623261	0.00376964
ZSCAN1	4.6241	4.19038	4.42236	8.17401	8.7175	7.54966	0.0742407	0.00380248	0.0550237	0.0751139	0.00380248
RUVBL2	10.542	10.0399	11.3923	14.7279	14.6783	13.3813	0.0568662	0.00381864	0.0550923	0.0822173	0.00381864
RBMS3	9.10387	9.48245	9.49574	7.19823	6.25765	6.60211	7.36325	0.00381965	0.0550923	6.38501	0.00381965
ACOX2	9.70523	9.31057	10.0155	7.69404	8.10448	8.01099	3.23606	0.00382273	0.0550923	3.34176	0.00382273
ZADH2	10.8642	10.0556	10.1695	8.56009	7.5882	8.05421	4.3327	0.00383379	0.055134	4.90959	0.00383379
NOP58	10.1617	9.97012	10.1154	8.02472	7.47638	8.04138	4.25945	0.00383435	0.055134	4.70732	0.00383435
SEMA4B	11.3841	10.9817	10.9964	10.0876	9.95052	9.83192	2.06456	0.00384089	0.055134	2.24082	0.00384089
MYH7	4.44318	4.36146	4.34079	6.72183	7.10049	7.35602	0.149786	0.00384114	0.055134	0.156297	0.00384114
RAB9B	7.30598	8.33795	8.31883	5.65775	4.85964	5.10365	9.28681	0.00386346	0.0553983	6.87125	0.00386346
CNOT3	10.1321	9.78358	10.2965	11.3148	11.888	11.3805	0.420914	0.00387137	0.0554557	0.364236	0.00387137
ST3GAL6	8.42046	8.29642	7.16891	4.46454	4.25462	5.07034	14.2399	0.00389395	0.0556602	10.3061	0.00389395
IPO13	10.5931	9.95797	10.4907	12.826	13.7092	12.6786	0.19816	0.0038958	0.0556602	0.151352	0.0038958
SLC2A8	8.39579	9.60374	9.29677	12.3065	12.2536	11.4654	0.128799	0.0038995	0.0556602	0.13307	0.0038995
BCHE	7.56017	7.80803	7.37736	4.46454	5.40212	4.96552	6.04042	0.0039031	0.0556602	6.22378	0.0039031
CCDC96	4.7848	5.2542	6.73098	12.1474	11.5785	11.3388	0.0124795	0.00390522	0.0556602	0.0145967	0.00390522
DNAH6	3.11284	4.85697	4.34079	9.00145	8.03938	7.75745	0.0770218	0.00391707	0.0557496	0.0558399	0.00391707
PRSS54	1.4383	-0.460951	1.87321	9.81465	10.2788	9.60223	0.00300932	0.003925	0.0557496	0.00202429	0.003925
ITSN2	9.43566	9.9963	9.25011	7.96139	7.36486	7.93442	2.83087	0.00392676	0.0557496	3.49947	0.00392676
RAP1A	10.5849	10.6771	9.96206	8.55019	7.60466	8.29663	4.88484	0.00392719	0.0557496	4.78177	0.00392719
RNF152	8.35159	9.04611	9.33672	6.30159	5.70664	6.82809	6.70168	0.00393192	0.0557611	6.20186	0.00393192
PDGFRA	10.7582	11.6358	11.4835	9.01591	8.5786	8.67166	7.02182	0.00394006	0.0558208	5.80421	0.00394006
VARS	10.2208	9.9898	11.0701	13.0842	13.9887	12.8373	0.137415	0.00394848	0.0558843	0.136171	0.00394848
PLEKHG4B	4.7848	5.93369	5.4536	8.7217	8.12745	8.28941	0.140067	0.00395695	0.0559485	0.125972	0.00395695
THRB	5.66684	6.00418	6.1478	4.6242	5.01556	4.77187	2.34943	0.00396756	0.0560428	2.19729	0.00396756
WBP2NL	4.53648	3.50503	4.89189	10.0306	10.2852	10.208	0.0196203	0.00398477	0.05623	0.0171761	0.00398477
FRRS1L	8.58221	9.07301	7.99188	5.63295	6.0083	6.53046	5.95419	0.00399282	0.0562877	5.62478	0.00399282
COX5A	10.4552	10.0028	10.3573	11.6883	11.2843	11.2822	0.525932	0.00400437	0.0563435	0.451711	0.00400437
SRSF11	11.6606	11.4355	11.1949	9.97987	9.67855	10.3051	2.74279	0.00400471	0.0563435	2.71793	0.00400471
BROX	9.87989	9.81456	9.14003	7.9564	7.403	7.72572	4.25405	0.00401681	0.0564021	3.77494	0.00401681
RNF170	9.42656	8.93998	9.39338	7.09305	6.21541	7.03209	5.13828	0.00402706	0.0564095	5.55244	0.00402706
MCFD2	12.4258	12.1225	11.6284	10.175	9.35045	10.1534	3.91539	0.00402804	0.0564095	4.48768	0.00402804
LRRC58	10.6876	10.1343	9.44303	7.3505	6.41526	7.54966	6.88665	0.00402925	0.0564095	7.90715	0.00402925
ATP10D	9.28265	9.34832	9.03062	5.86366	6.47018	6.75662	7.02484	0.00404385	0.0565582	7.24527	0.00404385
FBXW5	10.5251	10.9112	12.0194	14.8463	15.2584	14.2235	0.0653748	0.00407128	0.0567863	0.0810963	0.00407128
PLK1	4.70669	6.72118	5.76607	11.6617	11.9697	11.1304	0.0167969	0.00407562	0.0567863	0.0172653	0.00407562
SPIN3	8.92583	8.42402	8.27015	6.74516	6.21541	7.02342	3.20176	0.00408048	0.0567863	3.67737	0.00408048
PINK1	10.1228	9.32785	9.91357	11.6003	12.4542	11.7225	0.285411	0.00408833	0.0567863	0.227259	0.00408833
LYPD4	3.11284	4.2497	1.87321	12.7137	12.9825	12.5898	0.0012878	0.00409465	0.0567863	0.00121618	0.00409465
SHCBP1L	1.4383	3.85037	1.26987	11.9554	11.1014	11.9032	0.000707534	0.0041028	0.0567863	0.00141286	0.0041028
TMLHE	8.06919	7.69538	7.52299	6.00567	5.64431	5.10365	4.14412	0.0041037	0.0567863	4.52518	0.0041037
ZNF286A	7.79519	7.20545	7.49501	5.23169	4.41272	5.34559	4.80096	0.00410399	0.0567863	5.66426	0.00410399
ZNF326	9.6039	9.26824	8.85835	7.25621	7.36486	7.6878	3.74088	0.00410552	0.0567863	3.49964	0.00410552
FAM133B	7.27926	7.20545	6.69864	5.77575	5.28442	5.75488	2.73316	0.00410729	0.0567863	2.74366	0.00410729
TSPAN31	9.82322	9.49932	9.64321	8.06699	8.22116	7.60303	2.98187	0.0041076	0.0567863	3.22998	0.0041076
RAB7B	8.29936	8.57927	8.47018	5.19826	6.05696	5.5527	7.55525	0.00410812	0.0567863	7.19485	0.00410812
CDC25C	2.08128	4.06386	1.87321	10.4257	9.78889	9.48553	0.00478387	0.00412038	0.0568843	0.00667389	0.00412038
IQCD	4.7848	4.73783	6.09908	10.7443	10.892	10.4761	0.0160703	0.00412344	0.0568843	0.0221449	0.00412344
SETD1A	10.47	10.2061	10.1412	11.2454	11.7772	11.5622	0.390657	0.00413058	0.0568843	0.418766	0.00413058
ANKRD24	6.51502	7.03074	7.42755	9.41	9.6863	9.78395	0.158707	0.00413513	0.0568843	0.160913	0.00413513
PDE4A	6.62522	7.56154	8.28111	10.988	12	10.8051	0.0930087	0.00413613	0.0568843	0.0730449	0.00413613
TEX35	-0.460951	1.84875	1.26987	10.7209	10.5859	10.3042	0.00156887	0.00414203	0.0568843	0.00124371	0.00414203
C8orf33	11.0866	10.9502	11.5376	9.93112	9.82971	9.53213	2.38985	0.00414323	0.0568843	2.68922	0.00414323
NUPR2	-0.460951	1.48254	2.28587	11.6872	11.558	11.0198	0.000926768	0.00415904	0.0570107	0.000782741	0.00415904
TESMIN	3.7034	4.60794	2.60293	11.7382	11.5426	11.8884	0.00381311	0.00416046	0.0570107	0.0036828	0.00416046
ZC3H7A	9.78811	9.9624	9.47679	8.37432	7.72246	8.27852	2.8473	0.00416877	0.0570696	3.06807	0.00416877
EVI5L	9.402	9.26286	9.73176	12.2202	12.8281	11.8004	0.141789	0.00417417	0.0570885	0.14187	0.00417417
PLIN1	2.515	3.04883	4.64254	7.35809	9.0354	9.16905	0.0157712	0.00419104	0.0572457	0.0287814	0.00419104
SPG20	10.8865	10.8717	10.7053	9.79103	9.34065	9.56984	2.46546	0.00419372	0.0572457	2.38504	0.00419372
HSD17B3	11.944	11.8992	11.4988	10.2173	9.62711	9.40935	4.83007	0.00420114	0.05729	4.08237	0.00420114
ZNF823	6.96404	6.38052	6.68219	4.40713	4.33584	4.44784	4.84018	0.00421281	0.05729	4.85223	0.00421281
SLC39A1	11.2751	11.1397	11.4316	10.3929	10.3886	10.0104	1.84865	0.00421291	0.05729	2.02536	0.00421291
DPYSL5	2.08128	4.41425	2.28587	9.10651	10.2775	9.07356	0.0088467	0.00421553	0.05729	0.0106079	0.00421553
ARHGEF33	5.39541	6.10386	5.4536	7.90035	8.0026	7.66568	0.183424	0.00422043	0.05729	0.216847	0.00422043
SLC39A3	9.54904	8.63864	9.31821	12.0822	11.8901	11.0478	0.168179	0.00422116	0.05729	0.176196	0.00422116
DRG1	11.2409	10.2348	10.4813	13.6494	13.1047	12.6302	0.162281	0.00423709	0.0573731	0.179769	0.00423709
TUBG1	9.51223	9.52502	9.40595	13.4974	13.6777	12.7958	0.0631476	0.00424083	0.0573731	0.0697069	0.00424083
DNAI1	2.515	4.36146	1.87321	11.7415	11.7478	11.0478	0.00166938	0.00424167	0.0573731	0.00258464	0.00424167
YY1AP1	10.4296	9.97452	10.0057	11.1933	11.7867	11.4746	0.361247	0.00424343	0.0573731	0.392763	0.00424343
GBP1	7.64633	8.61067	8.60278	5.82037	6.19381	5.19919	6.88	0.0042558	0.0573735	5.85148	0.0042558
C11orf88	2.08128	2.57415	3.9585	8.11703	6.91497	7.25591	0.0389625	0.0042612	0.0573735	0.0424528	0.0042612
RMI2	6.93009	7.32042	7.12091	8.93199	8.29907	8.64364	0.348026	0.00426386	0.0573735	0.353285	0.00426386
NDUFA13	3.33792	4.36146	5.99639	11.3485	11.4038	9.93494	0.0078832	0.00427028	0.0573735	0.0124262	0.00427028
KLF8	9.01759	8.20959	8.704	5.98622	6.4338	6.95209	4.8239	0.00427218	0.0573735	4.55154	0.00427218
LEPROT	11.9025	11.7899	11.1545	9.75126	8.84765	9.62534	4.48336	0.00427724	0.0573735	4.6189	0.00427724
TTC21A	5.66684	6.18196	7.79946	13.6097	13.4462	12.8176	0.00650497	0.00427941	0.0573735	0.00934412	0.00427941
ZNF513	8.94721	8.62752	9.09725	10.3229	10.4706	9.89746	0.385377	0.00428405	0.0573735	0.39512	0.00428405
PCSK2	5.29225	6.08771	6.89694	10.4919	9.66684	9.08403	0.0836711	0.00428606	0.0573735	0.0793695	0.00428606
P4HA1	11.158	10.3459	10.5234	8.51329	8.45697	9.16117	4.02819	0.00428736	0.0573735	3.90493	0.00428736
CCDC116	2.84532	3.29509	5.28954	11.3216	11.4844	10.4277	0.00383524	0.00428787	0.0573735	0.00648861	0.00428787
ZNF302	9.07309	9.12928	9.90119	7.4603	6.88833	7.45609	3.1892	0.00430108	0.0573942	4.28595	0.00430108
ZNF195	8.25206	8.16798	7.84449	5.90568	5.01556	5.71234	5.48555	0.00430154	0.0573942	5.83061	0.00430154
IL20RB	2.515	2.75072	4.16231	7.48822	8.17782	8.22279	0.0232424	0.00431457	0.0575021	0.0353961	0.00431457
NDUFAF3	9.96618	9.97342	11.1884	13.8902	13.8693	13.0642	0.0671757	0.00431771	0.0575021	0.106435	0.00431771
CREG1	12.1667	12.5014	11.678	10.5804	9.89808	10.2817	3.69367	0.00432813	0.0575587	3.63502	0.00432813
CLIC5	4.6241	5.49358	5.24543	7.09305	7.99012	7.14834	0.267404	0.00433007	0.0575587	0.204551	0.00433007
CLCC1	9.52934	9.11343	8.79476	7.12007	7.12352	7.7936	3.97212	0.00435186	0.0576657	3.48246	0.00435186
STPG3	2.08128	3.29509	4.49956	9.51043	10.3242	9.20017	0.0134585	0.00436168	0.0576657	0.0119546	0.00436168
TRIM22	9.06138	9.72217	10.1547	6.69811	7.13489	7.64886	6.00965	0.00436533	0.0576657	5.60007	0.00436533
B4GALT4	8.93442	9.52502	9.66638	7.90554	7.21212	7.6823	3.58686	0.00436652	0.0576657	3.42307	0.00436652
ZNF628	7.22429	6.87957	8.3135	10.8563	11.9669	10.4626	0.0806597	0.00440687	0.0580938	0.0811751	0.00440687
ODF4	-0.460951	0.961302	2.28587	9.5206	9.72069	8.78375	0.0026509	0.00440832	0.0580938	0.00293395	0.00440832
WDR38	-0.460951	1.84875	2.60293	8.3517	9.91797	8.07534	0.0110259	0.0044139	0.0580938	0.00571342	0.0044139
SPSB4	2.08128	3.04883	3.9585	10.0401	10.1118	9.71963	0.00786017	0.00441529	0.0580938	0.00821446	0.00441529
CHD5	4.44318	6.6679	4.42236	11.1382	12.3975	11.9781	0.0053923	0.00442614	0.0581506	0.00988797	0.00442614
CDCA4	7.60389	6.90742	7.03285	8.85098	9.22565	9.10678	0.237512	0.00442779	0.0581506	0.271731	0.00442779
REC8	7.92151	6.34021	7.71306	11.1933	11.8236	10.6566	0.0896055	0.00443369	0.0581743	0.0670048	0.00443369
DALRD3	8.90414	8.33795	9.32352	11.0467	11.906	10.9298	0.226475	0.00444508	0.0582653	0.184415	0.00444508
RIPK1	9.41433	9.83283	9.70556	8.48932	7.88624	8.33218	2.59077	0.00445596	0.0582653	2.66659	0.00445596
RUNX1T1	9.43566	9.55908	8.77938	7.60121	6.68664	6.79789	6.22367	0.00445737	0.0582653	4.68957	0.00445737
DNALI1	8.2313	8.48998	9.48629	12.2945	12.0436	11.5719	0.085161	0.00446232	0.0582653	0.106274	0.00446232
ADAM29	-0.460951	1.84875	1.26987	11.0081	10.8886	10.7724	0.00127196	0.00446282	0.0582653	0.000973987	0.00446282
CTNNB1	13.568	13.1375	12.791	11.217	10.5682	11.4722	3.78547	0.00446576	0.0582653	4.22715	0.00446576
MPC2	10.4597	10.2958	10.3817	12.2311	11.7413	11.9076	0.347246	0.00447104	0.0582653	0.334258	0.00447104
SPAG5	5.625	7.22033	6.85354	12.4164	12.3313	11.9755	0.0224396	0.00447985	0.0582653	0.0195755	0.00447985
CCDC110	4.6241	4.51435	5.00205	9.86477	9.89473	8.57111	0.0264484	0.00448137	0.0582653	0.0376805	0.00448137
GK2	-0.460951	2.57415	-0.460951	11.9129	10.7109	10.9817	0.000359277	0.00448163	0.0582653	0.000621884	0.00448163
C8orf44	6.02952	5.96936	6.32775	7.38804	7.23344	6.91506	0.434093	0.00450383	0.0583813	0.476329	0.00450383
LARP7	9.27928	8.9755	9.79431	7.53582	6.47018	6.83802	5.43118	0.00451046	0.0583813	5.28422	0.00451046
TMEM266	4.34341	5.49358	5.00205	7.15533	8.14443	7.36291	0.194675	0.00451457	0.0583813	0.16404	0.00451457
DAW1	1.4383	2.75072	-0.460951	11.1773	9.90141	10.297	0.00215405	0.00452023	0.0583813	0.00168166	0.00452023
IFT22	8.92152	8.47144	9.62396	12.0069	11.7469	11.2785	0.141084	0.00452114	0.0583813	0.156929	0.00452114
IFIT1	8.6671	9.4306	9.49809	7.44614	6.60719	6.48063	7.07837	0.00452193	0.0583813	5.1122	0.00452193
GNG12	11.8832	11.8729	11.153	9.4864	8.6517	9.65091	5.2289	0.00452566	0.0583813	5.18149	0.00452566
FAM71E1	6.12265	6.00418	6.02275	12.3068	12.5006	11.1761	0.0128328	0.00453068	0.0583813	0.0162363	0.00453068
EIF1AY	10.0886	9.50996	9.31288	8.22468	7.5799	7.73106	3.43166	0.00453222	0.0583813	3.46276	0.00453222
MAGT1	11.2759	10.8569	10.3804	8.86967	8.48391	9.07356	3.96474	0.00453412	0.0583813	4.08033	0.00453412
EME1	4.23621	4.36146	4.42236	7.38061	8.08702	8.28941	0.0755956	0.00453575	0.0583813	0.0836784	0.00453575
ALYREF	9.4507	8.91961	9.88691	11.9279	11.6427	11.2935	0.218854	0.00455042	0.0584931	0.217293	0.00455042
MARCH10	5.23777	5.22497	3.07967	12.4697	12.5289	11.777	0.00659361	0.00455612	0.0584931	0.00466344	0.00455612
ASF1B	5.5375	6.6238	5.66925	10.7334	10.7967	10.6482	0.0298916	0.00455678	0.0584931	0.0363333	0.00455678
ENO4	3.99436	3.29509	3.07967	6.6119	6.48804	6.76705	0.100355	0.00456686	0.0585234	0.111417	0.00456686
MED12L	3.33792	5.03595	3.5855	7.66987	8.2476	8.79908	0.0394973	0.00456738	0.0585234	0.0524689	0.00456738
LDLR	12.2221	11.9306	13.0103	7.94637	9.47652	9.09234	8.75302	0.00459933	0.0588797	11.7067	0.00459933
ATXN2L	10.5972	10.4513	10.3969	13.4306	14.3239	13.6781	0.106817	0.00460663	0.05892	0.0995053	0.00460663
SNAI2	9.24862	9.2966	10.168	6.23722	6.57414	6.31993	7.87169	0.0046246	0.0589659	9.15131	0.0046246
OGN	11.5788	11.2275	11.0046	7.31196	7.65294	6.24729	15.0905	0.00462597	0.0589659	18.3739	0.00462597
PLEK2	10.0496	9.37184	10.8008	6.47906	5.95794	5.95059	17.0491	0.00462681	0.0589659	15.4	0.00462681
LYPLAL1	8.33223	8.6796	8.76773	7.75277	7.29559	7.3491	2.5149	0.00464112	0.0590953	2.1846	0.00464112
TCF4	11.3428	11.2621	10.6848	9.45844	9.83321	9.26598	3.49103	0.00465834	0.0592434	2.98421	0.00465834
C4orf36	6.46847	5.69882	6.21794	7.66987	8.39681	7.78849	0.33668	0.0046611	0.0592434	0.282571	0.0046611
FBXO15	6.2926	5.71992	5.05413	9.04675	8.7175	9.26598	0.0996611	0.00467112	0.0592648	0.100051	0.00467112
MORN2	7.71771	7.29252	8.32943	10.9819	10.5859	10.8283	0.115778	0.00467683	0.0592843	0.12338	0.00467683
COL2A1	3.53229	2.75072	1.26987	6.52021	8.42025	7.80882	0.0300165	0.00468617	0.059304	0.0298636	0.00468617
RSPH14	5.70749	5.71992	5.56545	10.0282	9.9949	9.10061	0.0512108	0.00468672	0.059304	0.0606385	0.00468672
MAPK15	1.4383	2.37204	4.16231	7.50198	9.94407	9.01352	0.0100165	0.00469742	0.0593864	0.0139624	0.00469742
ZNF213	9.14144	8.81075	9.40094	11.91	12.5572	11.4129	0.146755	0.00471946	0.059612	0.13944	0.00471946
CFAP100	2.08128	0.961302	3.2689	9.35609	9.98865	9.45199	0.00604223	0.0047267	0.0596505	0.00554315	0.0047267
CIAPIN1	10.1871	9.85803	9.79431	12.7592	12.6386	11.894	0.145534	0.00474077	0.0596855	0.178731	0.00474077
CCR1	6.80456	8.70627	8.15569	2.50123	3.35515	4.39497	27.8681	0.00474465	0.0596855	22.1883	0.00474465
SLC2A5	8.33223	7.36127	8.97432	12.8303	12.9255	12.2929	0.0442539	0.00474512	0.0596855	0.0454279	0.00474512
RBFOX2	11.1916	11.1611	11.2157	9.75126	9.89808	10.0852	2.45119	0.00474628	0.0596855	2.42495	0.00474628
GLIPR1L2	6.72759	6.03818	7.04577	9.28624	8.57443	8.73678	0.248413	0.00475532	0.0597321	0.208487	0.00475532
CCDC89	6.26563	5.69882	6.9665	10.4763	10.1075	10.1202	0.0691279	0.00475839	0.0597321	0.0658658	0.00475839
PRLR	7.12275	7.56737	7.71306	4.40713	3.35515	4.54809	8.93977	0.00476947	0.0597937	10.2978	0.00476947
ZNF813	7.45666	7.57896	7.00668	6.00567	5.24295	5.73377	3.30098	0.00477172	0.0597937	3.21906	0.00477172
KIAA0040	9.47739	9.05651	9.76728	7.46733	8.16122	7.55569	3.7887	0.00478128	0.0598449	3.26175	0.00478128
HARS2	10.2843	10.0167	9.93975	9.0111	8.59105	9.08611	2.00775	0.00478573	0.0598449	2.27232	0.00478573
DCHS2	1.4383	1.84875	3.43595	8.34026	7.56316	7.46892	0.0190455	0.00478989	0.0598449	0.0213476	0.00478989
ATP7B	7.42044	7.7528	6.04864	10.7363	11.8152	11.0333	0.0817356	0.00479265	0.0598449	0.0574725	0.00479265
DOCK2	8.25891	8.85194	8.40152	6.90906	7.15738	7.40358	2.36877	0.00481606	0.0600844	2.54462	0.00481606
TYSND1	8.86873	8.87564	9.5306	12.4483	12.6641	11.4277	0.0840466	0.00482091	0.0600922	0.117572	0.00482091
FAM171B	7.99724	8.0312	7.90243	4.07968	4.62142	4.96552	10.3806	0.00485044	0.0604073	10.7139	0.00485044
MEA1	10.3707	9.99305	11.0195	12.9688	13.1273	12.2292	0.165157	0.00485659	0.0604309	0.201096	0.00485659
AMACR	6.31908	5.74072	5.85681	4.28494	4.41272	4.89115	2.7209	0.00486842	0.0604957	2.71809	0.00486842
ISG20L2	10.4492	10.0294	9.44546	13.7043	13.3754	12.3245	0.0983445	0.0048719	0.0604957	0.111874	0.0048719
CCDC150	3.11284	3.50503	4.34079	8.00069	7.67649	7.88739	0.0479488	0.00487458	0.0604957	0.0543353	0.00487458
KMT5B	10.5822	10.1519	10.0205	9.13329	8.57443	9.00253	2.21813	0.00488532	0.0604957	2.54577	0.00488532
ZBTB42	6.31908	6.67871	7.16891	8.49621	8.95103	8.27121	0.283713	0.00488873	0.0604957	0.27728	0.00488873
VWA3B	2.515	4.60794	3.43595	11.6015	11.8174	11.5633	0.00348277	0.00489097	0.0604957	0.00354227	0.00489097
HLA-G	2.515	3.77152	3.43595	7.02796	7.35516	6.91506	0.0829268	0.00489461	0.0604957	0.0689372	0.00489461
LRRC74A	3.33792	3.92511	1.87321	8.61177	9.38659	8.68822	0.0245131	0.00489585	0.0604957	0.0173357	0.00489585
CLK1	11.5043	10.4608	11.1575	8.63381	8.38257	9.10061	5.75034	0.00490426	0.0605454	5.04615	0.00490426
ZWILCH	7.51508	7.24964	6.5615	9.52566	8.76952	9.46004	0.216074	0.00491814	0.0605454	0.226409	0.00491814
RAB41	4.53648	3.77152	4.42236	6.45096	6.0083	6.18643	0.294417	0.00491988	0.0605454	0.254939	0.00491988
STOM	11.6639	11.7673	12.3674	10.4797	10.136	10.0322	3.09783	0.00493597	0.0605454	3.28722	0.00493597
MEX3D	9.90414	9.04611	8.31883	12.8521	12.8808	11.8637	0.0714963	0.0049403	0.0605454	0.0919819	0.0049403
RPAP3	9.67737	9.57074	8.862	7.82023	7.32568	7.20313	4.74055	0.00494099	0.0605454	3.78516	0.00494099
HEXIM2	5.92996	5.54178	6.7149	8.7508	9.08317	8.30381	0.141527	0.00494154	0.0605454	0.159278	0.00494154
ADAMTS3	7.27926	7.56154	7.55946	6.39305	5.93209	6.40252	2.24452	0.00494202	0.0605454	2.33626	0.00494202
C11orf63	6.74722	6.9879	6.02275	10.1847	9.98394	9.97597	0.106084	0.00494627	0.0605454	0.0907329	0.00494627
SLC38A7	9.65416	9.76974	8.84364	11.6755	12.3528	11.3207	0.246336	0.00495633	0.0605454	0.194724	0.00495633
ZNF786	8.33223	7.57318	7.81462	5.92624	5.95794	6.30569	3.62174	0.00495688	0.0605454	3.58851	0.00495688
ZNF616	8.53781	8.63309	8.00516	6.22067	5.064	5.31747	9.32007	0.00495693	0.0605454	7.24996	0.00495693
EWSR1	11.9604	11.8344	12.3336	13.3471	13.2465	12.9212	0.410062	0.0049632	0.0605454	0.457296	0.0049632
AK3	9.96618	10.3202	10.6226	7.71782	7.67649	7.74167	6.07282	0.00496322	0.0605454	6.02519	0.00496322
DPYD	9.77383	9.67434	8.70806	6.23722	6.71724	6.23232	10.8312	0.00496378	0.0605454	7.94374	0.00496378
LSAMP	9.7952	9.64431	10.7215	7.33521	7.65294	6.99708	5.50215	0.00498032	0.060695	6.61281	0.00498032
TM9SF3	12.8918	12.3949	11.9429	10.3131	9.46755	10.4529	4.23328	0.00500312	0.0609206	5.03503	0.00500312
ZNF613	7.77621	7.44601	7.14511	6.00567	5.24295	5.19919	4.60455	0.0050153	0.0609342	3.9263	0.0050153
PNRC2	12.0799	11.0773	10.9098	9.0444	8.06934	8.78632	4.89374	0.0050171	0.0609342	6.59927	0.0050171
PHKG2	8.35159	8.18704	9.88152	13.3126	13.4479	12.4245	0.0321072	0.00502421	0.0609685	0.0523769	0.00502421
CDH11	10.7473	10.2817	9.93629	7.94637	8.12745	8.28216	4.45136	0.00504032	0.0610453	4.60465	0.00504032
PTPA	12.4055	11.7905	11.9605	13.5555	13.5803	13.1191	0.331012	0.00504271	0.0610453	0.387928	0.00504271
C19orf67	1.4383	0.961302	3.5855	8.43297	9.32832	7.76787	0.00784147	0.00504381	0.0610453	0.0109367	0.00504381
NFKB1	10.6463	10.4097	10.6755	8.6244	9.04146	9.24189	3.0417	0.00505045	0.0610453	3.04818	0.00505045
TDRD10	5.85955	6.75224	7.57736	11.1344	11.805	11.5395	0.0362142	0.00505202	0.0610453	0.0368227	0.00505202
EHD1	10.6977	10.8419	11.258	13.8873	14.3826	13.2124	0.121132	0.00506367	0.061134	0.134447	0.00506367
CCNE1	5.85955	5.95163	5.91427	9.0561	8.45243	9.17885	0.113296	0.00509036	0.0612915	0.126104	0.00509036
EIF2S3	11.5215	10.9942	11.258	9.68946	8.802	9.24376	4.03961	0.00509122	0.0612915	4.03571	0.00509122
ALLC	3.53229	4.93125	2.8613	9.6652	9.99646	9.17102	0.0142498	0.0050914	0.0612915	0.0175067	0.0050914
CDC25A	5.89518	7.08052	6.92517	9.81189	10.3513	10.0852	0.111874	0.00509397	0.0612915	0.0915577	0.00509397
DNAI2	3.99436	2.37204	1.26987	11.4447	11.579	10.8487	0.00185722	0.00510574	0.0613812	0.00233014	0.00510574
GREB1	12.4503	12.1336	11.9133	9.39164	10.2078	10.2373	3.7995	0.0051317	0.0615305	4.65938	0.0051317
RNF113B	2.08128	1.48254	-0.460951	11.0636	10.7696	10.6454	0.00160075	0.00513315	0.0615305	0.00112809	0.00513315
TTLL1	7.98902	7.93975	7.88816	9.15957	9.2676	8.91145	0.429335	0.00513436	0.0615305	0.443222	0.00513436
ZMYND15	4.44318	5.10175	7.10865	11.8993	12.798	11.2486	0.00898958	0.00513548	0.0615305	0.0115915	0.00513548
UPRT	8.20315	7.5439	7.38754	5.55587	5.28442	5.6685	3.96696	0.00515717	0.0617074	4.62227	0.00515717
ACAA2	10.6735	11.0055	11.0454	9.87141	9.25722	9.5817	2.68292	0.00517314	0.0617248	2.52806	0.00517314
BRD8	10.769	10.0284	10.8328	12.8145	12.3945	12.2148	0.324098	0.00517726	0.0617248	0.262208	0.00517726
KLHL10	2.08128	0.961302	3.2689	11.2479	11.3027	11.1883	0.00174005	0.00517998	0.0617248	0.00176943	0.00517998
PPP3CC	9.21024	8.84236	8.34518	11.5927	11.4131	11.3256	0.168313	0.00518251	0.0617248	0.159923	0.00518251
MYO16	4.7848	5.03595	5.70225	7.80366	6.84742	7.33515	0.203176	0.00518605	0.0617248	0.224625	0.00518605
PROS1	11.2094	10.391	10.0953	7.38804	7.26485	7.72036	8.0162	0.00518645	0.0617248	8.61869	0.00518645
MBD1	10.7869	10.4505	10.552	12.7502	13.4013	12.5937	0.217906	0.00520464	0.0617796	0.200467	0.00520464
ARHGAP28	7.81393	8.69299	8.22545	10.5674	10.1031	10.2569	0.244608	0.00520476	0.0617796	0.238983	0.00520476
SENP6	11.0367	10.8893	10.2245	8.77367	8.42952	8.87817	4.33368	0.00520844	0.0617796	4.06431	0.00520844
DTWD1	8.78099	8.66335	9.30753	6.99914	6.79101	6.99708	3.44357	0.00522317	0.0619026	3.96745	0.00522317
GOLGA7B	3.53229	4.77865	3.9585	6.62454	7.87272	6.75662	0.143774	0.00522987	0.0619303	0.12545	0.00522987
AURKC	3.33792	5.85957	4.94802	11.6636	11.6781	10.709	0.00951469	0.00523646	0.0619568	0.0100611	0.00523646
DENR	10.8011	10.1958	10.027	8.59902	7.73746	8.53495	3.16209	0.00524911	0.0620548	4.14342	0.00524911
BDH2	9.95356	9.4338	10.6366	7.46733	6.83353	7.17208	6.87558	0.00526439	0.0621836	7.21166	0.00526439
KIAA1683	7.84159	8.24276	9.54885	12.1833	13.1018	12.0455	0.0651299	0.00527134	0.0622141	0.0670264	0.00527134
DNMT1	9.91285	9.43858	9.73176	11.0444	11.6327	11.8136	0.267776	0.00527589	0.0622161	0.28668	0.00527589
FAM20B	10.3516	10.1528	10.4717	8.70692	8.55762	9.16512	3.12677	0.00529956	0.0624434	2.85899	0.00529956
NFIB	9.59038	10.2612	10.83	7.73541	7.26485	7.07469	7.97952	0.00531084	0.0624563	7.30486	0.00531084
BBOF1	6.31908	6.10386	6.44936	9.36929	8.53203	8.61795	0.203222	0.00531387	0.0624563	0.170874	0.00531387
RAB9A	8.93869	9.05028	9.70352	6.52021	6.7472	6.60211	5.45726	0.00532021	0.0624563	6.09514	0.00532021
C19orf47	8.20315	7.50797	8.49863	10.7334	10.7128	10.3051	0.175596	0.00532188	0.0624563	0.175088	0.00532188
PZP	2.08128	3.40392	4.16231	7.33521	8.5786	7.88261	0.0448517	0.00532263	0.0624563	0.038041	0.00532263
RNF212	6.96404	6.61257	7.03285	7.98607	8.00879	8.16087	0.48473	0.00532922	0.062482	0.440712	0.00532922
AMMECR1	9.0692	9.03353	9.0371	5.86366	5.20025	6.00448	9.02194	0.00533422	0.0624891	10.2471	0.00533422
TEKT2	3.11284	2.75072	5.37391	11.7857	12.1796	11.144	0.00245017	0.00535068	0.0626145	0.0040236	0.00535068
CCDC170	5.96391	5.33849	6.21794	8.27363	7.92608	7.38339	0.256643	0.00535598	0.0626145	0.246401	0.00535598
XPNPEP3	8.56572	8.54126	8.50799	10.4039	9.96812	10.1334	0.331684	0.00536779	0.0626145	0.323057	0.00536779
ZNF197	9.0924	8.84716	8.54938	7.27236	7.47638	7.46252	2.61106	0.00536901	0.0626145	2.68681	0.00536901
TRMT10B	7.492	7.73737	8.20832	5.92624	6.08069	6.60211	3.15289	0.00537811	0.0626145	3.05156	0.00537811
KIFC1	5.44434	6.27042	5.10439	9.30009	9.54635	9.22307	0.0690723	0.00537948	0.0626145	0.0743193	0.00537948
PRKCA	11.169	10.6277	10.2554	8.00069	8.01496	8.29663	6.11677	0.00538391	0.0626145	5.97913	0.00538391
LRRC6	4.8589	5.58842	5.70225	9.79383	8.71371	8.26018	0.114602	0.00538744	0.0626145	0.0860081	0.00538744
NPHP1	7.54903	6.56672	7.52299	9.9811	9.23361	9.63534	0.231269	0.00538899	0.0626145	0.18897	0.00538899
CELSR3	7.1525	7.08052	6.80879	9.44426	10.457	10.1936	0.11558	0.00540176	0.0626975	0.123477	0.00540176
LRRC23	7.73748	7.47732	8.8325	11.572	11.0662	10.5192	0.0995286	0.00540609	0.0626975	0.121859	0.00540609
ACOT7	8.13027	8.81075	9.30216	11.3921	11.5878	10.6954	0.167087	0.00541089	0.0626975	0.179572	0.00541089
PWP2	4.70669	4.2497	3.9585	6.75668	7.1685	6.07333	0.175923	0.00541533	0.0626975	0.194628	0.00541533
TPP2	9.34195	9.47781	8.98106	10.7399	10.3415	10.2336	0.500157	0.00541819	0.0626975	0.443992	0.00541819
TUBA3E	3.99436	7.38127	4.25432	13.8522	14.9527	12.919	0.00129047	0.00544394	0.0629036	0.00240796	0.00544394
BCL2L14	1.4383	1.84875	-0.460951	9.99819	9.62106	9.85654	0.0029232	0.00544683	0.0629036	0.00211778	0.00544683
ANKMY1	6.68751	7.61882	8.63304	11.8654	12.7331	11.7773	0.0526802	0.00544928	0.0629036	0.0448477	0.00544928
CITED2	11.4128	11.1348	11.6354	9.86211	9.99334	9.85165	2.92957	0.00545684	0.0629397	2.81273	0.00545684
ASRGL1	5.34475	6.8607	5.33234	12.1099	12.0361	11.8	0.00967629	0.00547143	0.0629545	0.0142184	0.00547143
FERMT2	10.4235	10.9083	10.2815	8.21636	8.25804	8.34267	4.48613	0.00547345	0.0629545	4.80799	0.00547345
GORAB	7.81393	8.27519	7.53219	5.88482	5.87894	6.17081	3.8082	0.0054744	0.0629545	3.72072	0.0054744
LRCH4	8.45668	8.79344	8.0571	10.4148	11.5308	10.7575	0.202949	0.00547897	0.0629545	0.181078	0.00547897
IFNGR1	10.5849	11.2923	10.6075	9.05143	7.99637	8.68822	3.78228	0.00548027	0.0629545	4.75543	0.00548027
LRIG3	8.40818	8.86384	9.20766	5.68214	6.50567	6.81809	5.12718	0.00550427	0.0630327	5.62267	0.00550427
SLC38A2	12.9371	12.2354	11.4291	9.12442	8.10448	9.49966	8.63943	0.00550808	0.0630327	9.78789	0.00550808
BBIP1	8.02966	8.34475	7.6468	9.80358	9.49871	9.42918	0.361222	0.00551403	0.0630327	0.336788	0.00551403
CFAP70	5.96391	5.54178	6.5615	9.11773	8.79125	9.04171	0.118438	0.00551756	0.0630327	0.12841	0.00551756
TXN	10.8023	10.7131	11.5239	9.29812	8.25283	8.40743	5.25913	0.00552259	0.0630327	5.13466	0.00552259
TCEAL9	12.4477	11.6744	11.6439	9.54739	8.43873	8.15294	9.41994	0.00552306	0.0630327	9.24707	0.00552306
RAVER2	8.36436	7.81785	8.70806	6.13495	6.17188	6.84787	4.5709	0.00552743	0.0630327	3.76292	0.00552743
HEATR4	5.70749	5.49358	3.9585	9.4389	10.1103	9.1808	0.0649141	0.00553118	0.0630327	0.0434804	0.00553118
DBF4B	7.09238	6.9704	7.42755	9.38423	10.3142	10.3784	0.107183	0.00553627	0.0630327	0.137532	0.00553627
NAIF1	7.74726	7.76807	8.27015	9.31381	9.39134	9.06936	0.342521	0.00554281	0.0630327	0.397858	0.00554281
ABCA8	12.5403	12.6842	11.4463	9.7613	8.87844	9.33244	9.23963	0.00554576	0.0630327	7.4618	0.00554576
ARPC5L	9.68756	10.0231	9.62396	11.8181	11.5162	11.0691	0.281522	0.00555459	0.0630327	0.310014	0.00555459
PRUNE2	9.50648	9.78858	8.88014	7.58837	6.84742	7.65449	3.77929	0.00556305	0.0630327	4.07927	0.00556305
ZNHIT6	9.55462	9.05651	8.69583	7.00881	6.7472	7.1323	4.13446	0.00556401	0.0630327	4.40625	0.00556401
MXRA5	7.26571	7.62443	7.89531	3.7505	5.01556	4.64181	7.90415	0.00556502	0.0630327	8.72925	0.00556502
MPP1	10.3387	10.1363	9.96376	8.86435	8.54488	8.16087	3.01338	0.00556584	0.0630327	3.07989	0.00556584
CCDC60	-0.460951	2.13534	1.87321	9.99333	9.73197	9.11701	0.00430804	0.0055686	0.0630327	0.00289631	0.0055686
DNAH1	6.37061	7.33416	8.29199	10.5853	12.1686	11.3047	0.0637883	0.00557381	0.0630327	0.061613	0.00557381
DHRS7	9.43566	9.61645	10.3969	7.87942	7.66083	7.25591	3.87883	0.00557643	0.0630327	4.65121	0.00557643
AKAP3	7.23823	6.16667	5.4143	12.7747	12.8156	12.5268	0.0102516	0.00557705	0.0630327	0.0115768	0.00557705
SBF1	10.7928	11.4826	11.5693	13.6217	14.909	13.9505	0.180752	0.00558024	0.0630327	0.135952	0.00558024
MYL12A	12.2927	11.9195	11.7284	10.8156	10.1204	10.179	3.34159	0.00560226	0.0632277	3.04949	0.00560226
ZNF667	8.37702	7.86596	8.05071	6.68611	6.68664	7.19543	2.5741	0.0056064	0.0632277	2.36499	0.0056064
TRMT11	7.88654	7.74253	7.65525	6.0625	6.0083	6.54265	3.20434	0.00561086	0.0632279	2.94232	0.00561086
C9orf43	3.99436	5.44371	5.85681	11.3461	11.1646	10.8082	0.0189607	0.00563368	0.0634287	0.0155387	0.00563368
SYMPK	11.0731	10.5303	11.3687	13.107	13.8002	12.7467	0.244187	0.00563761	0.0634287	0.213561	0.00563761
EDNRB	8.53217	8.87564	9.14903	6.02487	7.01687	6.10656	6.81673	0.00564365	0.0634464	5.53856	0.00564365
CBX2	6.51502	7.81294	6.68219	9.86077	10.6217	10.1414	0.0909223	0.0056495	0.063462	0.108473	0.0056495
CLTCL1	7.1525	8.03541	8.88014	12.3221	12.893	12.2318	0.0512356	0.00566407	0.0635754	0.0454482	0.00566407
LRR1	6.58214	6.19709	6.46866	10.2786	9.11798	9.84059	0.096594	0.00567368	0.0636191	0.0994592	0.00567368
RNF40	10.9483	10.4856	10.3829	11.8119	12.4359	11.8833	0.37954	0.00568442	0.0636191	0.369055	0.00568442
VWA3A	1.4383	3.29509	3.7209	8.22053	9.32584	8.49786	0.0271525	0.00568653	0.0636191	0.0171778	0.00568653
SPTLC2	10.8405	10.6038	10.048	9.0326	8.13879	8.6237	3.94526	0.00569056	0.0636191	3.7297	0.00569056
STEAP2	6.44462	6.90742	7.46649	4.57293	3.97918	5.10365	5.04375	0.00569298	0.0636191	5.23284	0.00569298
CEP290	7.97244	7.87539	8.54029	5.98622	6.21541	6.81809	3.38002	0.00570246	0.0636191	3.45686	0.00570246
CHSY1	11.4492	11.1558	10.5025	8.87232	8.46601	9.41599	4.8685	0.00571108	0.0636191	4.3401	0.00571108
ACSM3	12.7279	11.2344	12.7497	8.91409	7.89296	8.49786	18.7664	0.00571348	0.0636191	13.9519	0.00571348
RAD51B	7.51508	7.01375	7.54134	6.00567	5.24295	5.83638	3.2014	0.00571397	0.0636191	3.16394	0.00571397
TBP	8.65675	8.45266	7.93749	10.531	10.7289	10.5774	0.229296	0.00571937	0.0636191	0.208276	0.00571937
PRDX1	12.573	12.3609	12.5255	11.1382	10.6937	10.5459	3.55985	0.00572135	0.0636191	3.23518	0.00572135
PAPSS2	10.0711	10.9072	11.3151	7.42462	8.41092	8.4174	5.64227	0.00572169	0.0636191	6.40927	0.00572169
BRD1	10.535	10.1035	9.58026	11.6525	12.1104	12.5121	0.248819	0.00573309	0.063696	0.246774	0.00573309
TTC3	12.1105	12.0614	12.2383	10.5739	9.97605	10.3919	3.29122	0.00574572	0.0637683	3.53761	0.00574572
TMX3	9.41433	9.75576	8.77938	7.11112	6.6395	7.63754	4.93554	0.00574857	0.0637683	4.5539	0.00574857
ARL6IP5	11.9472	12.1444	11.842	10.1718	9.39607	9.5059	5.43132	0.00575794	0.0638224	4.87905	0.00575794
RABIF	9.11146	8.68229	8.24237	10.859	11.3908	10.337	0.221182	0.00576904	0.063894	0.220137	0.00576904
OMD	7.29268	8.74022	7.79946	4.57293	4.68477	4.02899	9.36014	0.00577339	0.063894	11.4337	0.00577339
GPC2	6.53775	4.89459	4.89189	8.9844	10.1275	9.55186	0.0396297	0.00578177	0.063909	0.0577839	0.00578177
PPM1L	9.3958	9.13125	9.18449	7.10212	6.25765	6.85767	5.017	0.00578738	0.063909	5.64915	0.00578738
INPP5K	9.55741	9.24659	10.04	11.6166	11.9812	11.058	0.239951	0.00578824	0.063909	0.26111	0.00578824
RSU1	10.4964	10.1958	10.3956	9.25611	9.41019	8.89015	2.20304	0.00580659	0.0640018	2.26125	0.00580659
FUCA2	10.8439	10.1431	11.0478	9.07694	8.48835	8.53495	4.95514	0.00580997	0.0640018	3.93997	0.00580997
ANKRD53	3.53229	4.12851	6.02275	10.8073	11.4219	10.1955	0.00976098	0.00581016	0.0640018	0.0131661	0.00581016
CUL5	10.3159	10.022	9.25568	8.00553	7.25445	7.50675	5.71699	0.00581886	0.0640452	4.84205	0.00581886
TP73	2.515	4.19038	3.2689	6.31724	7.46741	6.62522	0.0976446	0.00582509	0.0640452	0.0897136	0.00582509
RP11-111M22,2	5.74704	5.61119	6.17156	8.07161	7.45839	7.2633	0.305374	0.00583374	0.0640452	0.296375	0.00583374
DNAJB14	9.59851	9.42419	8.32943	6.40775	5.11086	6.38908	8.19711	0.00585419	0.0640452	8.86518	0.00585419
NUSAP1	6.66704	7.00519	6.91112	9.10651	8.33897	8.76826	0.276023	0.00586002	0.0640452	0.272287	0.00586002
GLRX	7.54903	8.73505	8.97432	5.84218	4.68477	5.31747	10.6855	0.00586743	0.0640452	8.80299	0.00586743
MTX1	7.79519	7.43329	8.3347	10.3854	11.1036	9.85165	0.166057	0.00587039	0.0640452	0.165797	0.00587039
DUSP6	8.6411	9.531	8.95734	6.75668	6.80532	7.57955	4.44449	0.0058717	0.0640452	3.98882	0.0058717
RNF138	8.46855	8.9667	7.99854	10.5443	10.4762	11.4963	0.237207	0.00587215	0.0640452	0.194655	0.00587215
SPINK2	4.44318	4.69582	2.28587	12.6336	12.0399	12.2112	0.00458767	0.00587409	0.0640452	0.00278794	0.00587409
GK	5.5375	6.07139	5.63547	6.69811	7.04126	7.04071	0.377555	0.00587624	0.0640452	0.441787	0.00587624
SAMD15	3.7034	4.85697	2.8613	9.38979	8.79842	8.59764	0.0292579	0.00588026	0.0640452	0.028728	0.00588026
SMCP	-0.460951	2.13534	2.28587	12.5923	12.2431	12.3667	0.000831861	0.00588953	0.0640452	0.00046174	0.00588953
TRIM46	3.11284	3.92511	4.57282	6.57332	8.28382	7.38339	0.0909818	0.00589156	0.0640452	0.0857779	0.00589156
ZNF347	8.81858	8.56185	8.10107	6.62454	5.61211	6.45506	4.30731	0.00589639	0.0640452	4.80077	0.00589639
SLC9A7	7.98902	8.12513	7.79181	6.59916	5.98334	6.54265	2.72522	0.00589647	0.0640452	3.01802	0.00589647
FAM81B	1.4383	3.40392	3.43595	9.51213	9.61903	8.95315	0.0144959	0.00590447	0.0640452	0.010294	0.00590447
ZNF655	10.3387	9.90138	9.63895	8.15671	8.36335	8.81926	2.90397	0.00590942	0.0640452	2.8545	0.00590942
HMGCS1	12.6163	11.2449	12.3751	9.17468	8.48835	9.52753	9.19203	0.00591045	0.0640452	8.08494	0.00591045
C8orf4	9.06529	8.43044	9.80574	5.65775	5.67581	5.19919	10.6114	0.00591357	0.0640452	12.0384	0.00591357
DARS	11.0377	10.4925	10.04	8.89597	7.93912	8.29663	4.58173	0.00591606	0.0640452	4.42642	0.00591606
LRRC43	2.515	3.50503	4.70904	8.36306	9.38182	8.69915	0.0273159	0.00591776	0.0640452	0.0264917	0.00591776
KRT23	-0.460951	2.13534	1.26987	10.2016	10.1332	9.79545	0.00214718	0.00593038	0.064133	0.00187096	0.00593038
SLC5A6	9.88211	9.58662	9.50511	10.8769	11.5909	11.3383	0.296948	0.00595334	0.0643322	0.327421	0.00595334
PLCL2	10.3192	9.0482	9.79048	7.45324	6.60719	7.12421	6.34787	0.00596313	0.0643795	6.31044	0.00596313
TUBB4B	12.6355	12.2985	12.3709	16.0639	16.1419	15.1055	0.0773224	0.00597322	0.0643795	0.0990668	0.00597322
MLLT3	7.40816	7.08052	7.7764	5.88482	5.61211	4.96552	3.4727	0.00597409	0.0643795	3.8217	0.00597409
BCO2	7.68755	7.07234	7.05857	5.41747	5.67581	6.10656	2.63268	0.00597941	0.0643795	2.90702	0.00597941
ZRANB2	10.2691	9.95241	10.3994	9.3504	8.79125	9.02876	2.36259	0.00598036	0.0643795	2.2194	0.00598036
CFAP99	3.7034	4.51435	5.70225	9.66367	10.3957	9.90928	0.0237665	0.00601115	0.064662	0.0245259	0.00601115
CNDP2	12.0881	11.5687	11.3732	10.3984	10.2749	9.81569	2.45164	0.00602349	0.0647214	2.85534	0.00602349
GJA1	12.4887	12.9094	12.2376	9.80775	8.87844	10.1303	6.41296	0.00602579	0.0647214	7.67275	0.00602579
DYRK1B	9.8507	9.24659	9.42584	12.7856	13.5779	12.2016	0.0974105	0.00604562	0.0648854	0.0982553	0.00604562
SUMF1	9.77622	9.29484	9.8302	8.38179	8.31916	8.10442	2.74549	0.00605439	0.0648995	2.5763	0.00605439
FAP	5.82301	6.64602	6.48771	4.07968	4.74545	4.72981	3.38206	0.00605607	0.0648995	3.48365	0.00605607
NLGN4Y	7.90413	7.16756	6.28482	4.46454	3.50359	3.43527	12.6755	0.00608061	0.0651134	9.97074	0.00608061
TRIM21	8.63585	8.57638	9.54659	6.34804	7.06525	6.60211	4.09465	0.00609518	0.0651271	4.7496	0.00609518
CENPC	9.33548	8.97769	8.62876	7.52238	7.23344	7.63754	2.74216	0.00609567	0.0651271	2.86035	0.00609567
TCF20	9.07309	9.34663	8.81752	10.4927	11.3529	10.8658	0.288638	0.00610447	0.0651271	0.282296	0.00610447
AHCYL1	12.2653	11.9249	11.7189	10.8135	10.6096	10.5729	2.48865	0.00610481	0.0651271	2.46977	0.00610481
SEPT11	9.33871	10.2256	9.90828	8.1911	7.5882	8.219	3.28794	0.00612705	0.0653153	3.54253	0.00612705
ADAMTS5	8.42656	8.05214	9.13701	5.12898	5.43931	5.2888	8.80154	0.00613323	0.0653322	9.53264	0.00613323
EXT1	10.2085	10.474	10.0512	9.27025	9.15477	9.09648	2.07585	0.00614106	0.0653666	2.10049	0.00614106
MAPK8IP1	8.42046	8.94447	9.44303	10.916	11.9425	11.0055	0.23964	0.00616476	0.0655698	0.195873	0.00616476
KLHDC3	12.1672	11.4191	11.9	13.9525	14.3806	13.3638	0.24107	0.00616988	0.0655752	0.238125	0.00616988
TOMM20L	3.33792	2.57415	1.26987	8.11255	8.08702	7.4235	0.0219008	0.00618555	0.0656926	0.0223997	0.00618555
KRBOX4	8.50936	8.12513	8.16164	6.91935	6.17188	6.27679	3.69314	0.00619975	0.0657537	3.50488	0.00619975
ACE	7.60389	8.40461	8.76773	11.1541	11.6058	10.288	0.148704	0.00620056	0.0657537	0.147907	0.00620056
ATM	10.2538	10.1343	9.17277	7.24807	7.00452	8.0066	7.39336	0.00621028	0.0657679	5.40346	0.00621028
AFMID	9.92583	9.44493	10.075	8.78778	8.25804	8.219	3.17728	0.00621115	0.0657679	2.62743	0.00621115
COL22A1	3.11284	4.19038	4.94802	7.26431	8.4615	7.95736	0.0734556	0.0062226	0.0657983	0.071266	0.0062226
P2RY1	6.91282	7.93975	7.84449	5.35816	4.74545	5.10365	6.68461	0.00622329	0.0657983	5.64353	0.00622329
DDX60L	9.11902	8.20959	7.82215	5.75291	5.064	5.64607	5.91146	0.00623603	0.065884	7.4432	0.00623603
FAM216A	8.01354	7.01375	7.54134	10.7807	9.48987	10.4777	0.130635	0.00625699	0.0659563	0.151086	0.00625699
NUP93	10.2296	9.57942	9.88332	11.5319	11.7093	11.467	0.318946	0.00626171	0.0659563	0.313817	0.00626171
AKAP9	9.97453	10.1625	9.15202	8.02948	6.96682	7.38339	6.02573	0.00626191	0.0659563	4.93524	0.00626191
SYT4	6.84155	8.52337	8.09487	1.96302	2.53042	4.28301	47.3222	0.00626317	0.0659563	29.7423	0.00626317
FAM135B	5.29225	4.60794	3.5855	10.1814	10.3874	10.1172	0.0209995	0.00627008	0.0659563	0.0187959	0.00627008
IRS1	10.1171	8.91046	9.46242	5.58202	6.80532	6.9612	6.30762	0.00627488	0.0659563	8.26581	0.00627488
ACOT9	9.05351	9.57653	9.49809	7.68201	7.85219	7.77305	3.30588	0.00627536	0.0659563	3.0461	0.00627536
SSPN	10.6079	10.5548	10.9001	8.3132	7.44016	7.29247	8.98661	0.00628197	0.0659769	8.03142	0.00628197
SGCE	11.9085	11.2062	10.9309	9.30599	8.13879	9.09027	4.33467	0.00631662	0.0662918	5.67062	0.00631662
LIG3	9.66194	9.3517	8.94705	10.6478	11.067	10.7679	0.374697	0.00633634	0.0664008	0.351766	0.00633634
GEMIN4	9.68502	8.82785	10.4609	12.8014	13.5926	12.4703	0.115316	0.00638188	0.0667846	0.101756	0.00638188
IZUMO2	2.515	-0.460951	-0.460951	9.7613	10.4215	9.2623	0.000837134	0.00638237	0.0667846	0.00160413	0.00638237
ZDHHC4	9.92152	9.45125	9.34719	11.0567	10.6985	10.7391	0.409572	0.00641072	0.0669742	0.418097	0.00641072
DOCK1	10.5007	10.4024	10.009	8.57644	8.62775	8.67444	3.4216	0.00641347	0.0669742	3.19946	0.00641347
CHST8	4.53648	3.77152	4.16231	6.81297	7.81731	6.53046	0.159248	0.00641463	0.0669742	0.134268	0.00641463
SLFN5	8.94721	10.1185	8.39144	4.89858	5.90576	5.37316	11.9095	0.00642124	0.0669939	13.5468	0.00642124
USP45	7.39578	7.36797	6.79356	5.09304	5.76639	5.81643	3.03474	0.00643307	0.0670559	3.08901	0.00643307
SLC46A1	9.06529	8.15641	8.93669	6.39305	6.48804	6.09004	5.83058	0.00643822	0.0670559	5.26253	0.00643822
ARL4D	8.15252	8.93322	7.86649	10.9764	10.5191	10.0904	0.193901	0.00644133	0.0670559	0.21595	0.00644133
PUS3	7.60389	7.21291	7.72113	6.26977	6.41526	6.64797	2.27937	0.00645275	0.0671105	2.09698	0.00645275
ANAPC15	6.34508	6.78263	7.07125	8.57968	8.33404	8.22279	0.341177	0.00646033	0.0671105	0.319558	0.00646033
ZC3H14	10.3027	10.2683	9.26399	12.7784	12.2679	11.8616	0.250082	0.00646228	0.0671105	0.195116	0.00646228
ARHGEF9	9.2067	9.26286	9.84505	7.23165	7.39356	7.38339	3.67939	0.00646546	0.0671105	4.29305	0.00646546
FAM198B	12.2864	11.2835	10.6269	7.41738	7.25445	8.01099	14.5821	0.00648708	0.067212	14.3007	0.00648708
KIAA1147	9.51509	8.66063	8.67104	5.65775	6.4338	6.95209	4.71496	0.00648727	0.067212	6.06724	0.00648727
CD55	10.5767	10.4732	10.8384	9.29021	9.82621	9.46325	2.16367	0.00648986	0.067212	2.14784	0.00648986
C1orf112	6.62522	6.8124	5.85681	8.77367	8.20506	8.66888	0.242546	0.00649417	0.067212	0.230409	0.00649417
TTLL2	3.53229	2.57415	1.26987	10.0483	10.1161	9.78907	0.00562418	0.00651629	0.0673017	0.00542668	0.00651629
HGSNAT	10.9662	10.7755	10.8522	8.93199	9.43801	9.44226	2.66512	0.00651634	0.0673017	3.01858	0.00651634
ZNF136	8.49201	8.13301	7.72915	6.15251	6.12701	6.87705	3.94631	0.00651756	0.0673017	3.32312	0.00651756
DCTD	11.4604	10.8764	10.6961	9.08839	9.52056	9.6196	2.55948	0.00652178	0.0673017	3.03451	0.00652178
HN1	11.2615	11.0028	10.1665	13.6189	13.0894	12.6343	0.235432	0.0065384	0.0673585	0.202512	0.0065384
SP110	5.82301	6.41973	6.28482	4.97954	4.85964	4.64181	2.68549	0.00654276	0.0673585	2.5471	0.00654276
NGLY1	9.55184	9.38345	8.99444	10.5772	10.1902	10.711	0.437166	0.00654328	0.0673585	0.440469	0.00654328
PFKP	5.82301	7.69538	8.33995	13.709	14.3465	13.3174	0.0154779	0.0065651	0.0673585	0.0110115	0.0065651
CPNE3	11.3043	10.864	10.056	8.49277	7.68425	8.47578	5.23518	0.0065667	0.0673585	5.75116	0.0065667
GGCX	10.134	9.70111	9.72576	8.66778	8.93485	8.8441	1.84249	0.00656893	0.0673585	2.05345	0.00656893
HACD4	7.18165	7.4835	7.5044	4.76791	5.01556	5.64607	5.53254	0.00657894	0.0673585	4.74585	0.00657894
FBXO9	10.4189	10.5723	10.1532	8.97702	9.15197	9.5443	2.40653	0.00658459	0.0673585	2.22996	0.00658459
MSTO1	7.04558	6.76244	8.03137	9.94755	10.5028	9.74359	0.133789	0.00658791	0.0673585	0.145104	0.00658791
TNFAIP8L1	7.38329	7.38127	8.49393	10.7187	10.7345	9.69663	0.099069	0.00658813	0.0673585	0.161494	0.00658813
ZNF45	9.33548	9.09336	8.14972	6.50662	5.85162	6.74612	6.00737	0.00659809	0.0673585	5.62323	0.00659809
CATIP	2.515	2.37204	4.16231	8.52345	8.40623	7.8778	0.0168486	0.00660342	0.0673585	0.0262287	0.00660342
TESK2	7.90413	6.61257	7.48557	9.47598	10.4717	9.90456	0.186986	0.00660456	0.0673585	0.163045	0.00660456
HRASLS	6.18155	6.13561	4.7726	10.7772	11.011	10.9867	0.034648	0.00660898	0.0673585	0.0266753	0.00660898
PDE7B	8.35159	8.73505	9.26123	5.98622	5.82377	5.98674	6.72171	0.00660933	0.0673585	7.21191	0.00660933
ZNF180	7.86872	7.53202	7.42755	5.32757	5.064	5.98674	4.60899	0.00661141	0.0673585	4.43827	0.00661141
NUCB2	11.2985	11.601	11.6691	10.1292	9.61498	9.32893	3.96146	0.00661304	0.0673585	3.55996	0.00661304
DGAT1	10.0535	10.5131	10.374	12.2298	12.1283	11.5014	0.296428	0.00662017	0.0673585	0.320942	0.00662017
PHLDB3	7.492	6.7001	8.19679	10.7312	11.0898	10.288	0.105903	0.0066232	0.0673585	0.105841	0.0066232
P2RX7	8.84159	9.08322	8.39144	6.9598	7.00452	6.77741	3.68534	0.00662329	0.0673585	3.62549	0.00662329
ZNF75A	9.00949	8.63587	8.33995	7.15533	7.17953	7.53143	2.74411	0.00662683	0.0673585	2.5901	0.00662683
IFIH1	7.75697	8.36498	8.52192	6.3632	6.25765	5.34559	4.30893	0.00663487	0.067392	4.67774	0.00663487
GBP4	10.1853	8.90357	9.50978	5.38812	7.04126	6.31993	9.12521	0.00665468	0.067545	9.73448	0.00665468
HSF1	10.6213	10.3493	11.3732	13.2114	13.7448	12.5631	0.166079	0.00667023	0.0676216	0.190539	0.00667023
NDUFAF4	9.25549	8.40135	8.85468	7.49512	6.83353	7.10789	3.35612	0.00667175	0.0676216	3.23029	0.00667175
FKBP15	9.78811	9.71694	10.2202	8.53018	8.63578	8.77861	2.22274	0.00668064	0.0676235	2.39533	0.00668064
C7orf55	5.34475	5.2542	5.91427	9.99089	9.45852	8.40743	0.0577605	0.00668189	0.0676235	0.0727348	0.00668189
ZNF471	9.04164	8.25365	8.23111	6.25359	6.6395	7.06627	3.06133	0.00668772	0.0676235	3.61923	0.00668772
SPATA18	6.23814	8.19082	7.57736	11.482	12.4075	11.8447	0.051927	0.00669097	0.0676235	0.0419269	0.00669097
TBC1D4	9.67224	9.08322	8.94361	7.5948	7.4853	7.99777	2.80581	0.00670117	0.0676785	2.90874	0.00670117
GPR34	6.51502	7.89407	7.75297	4.07968	3.76101	3.43527	15.9111	0.00671387	0.0676986	12.3694	0.00671387
C4orf47	3.11284	3.50503	4.94802	8.53018	7.60466	8.30381	0.0359273	0.00671838	0.0676986	0.0510864	0.00671838
TGFBRAP1	9.80226	9.31231	9.05955	7.60121	8.0634	7.86815	2.72105	0.00672949	0.0676986	2.92234	0.00672949
ANKAR	5.92996	5.06922	5.82719	8.01035	7.69966	7.59134	0.273106	0.00673406	0.0676986	0.224017	0.00673406
HSP90B1	14.038	13.5902	14.6846	12.3754	11.872	11.3669	4.48791	0.00673517	0.0676986	4.70055	0.00673517
CARD6	6.98072	7.71127	7.95813	5.9665	5.28442	4.96552	5.37717	0.00673578	0.0676986	4.42157	0.00673578
DAZAP2	12.3762	11.9026	12.1228	11.1497	10.9829	11.2393	1.96294	0.00673961	0.0676986	2.01376	0.00673961
PSMD2	12.3027	11.9719	12.0951	12.9646	13.4433	13.0487	0.516331	0.0067427	0.0676986	0.490045	0.0067427
BCL2	9.23825	8.98425	8.99111	7.37314	6.60719	7.16421	3.54774	0.00674603	0.0676986	4.06435	0.00674603
SLC43A3	9.26913	8.48074	9.70352	6.39305	6.86119	6.21718	7.34154	0.00677146	0.0679015	6.32322	0.00677146
C1QTNF7	7.18165	7.94423	8.53572	5.26436	5.61211	4.68649	6.40799	0.00678277	0.0679015	6.49598	0.00678277
UVRAG	9.51795	9.42258	8.85835	7.66987	7.72998	8.1844	3.23239	0.00678586	0.0679015	2.64796	0.00678586
ZNF665	6.62522	6.10386	6.6317	4.8128	4.4857	5.2888	3.5123	0.0067884	0.0679015	3.01291	0.0067884
CYTH2	10.5616	10.2173	10.4403	11.9547	12.2055	11.5311	0.350032	0.00679015	0.0679015	0.355832	0.00679015
PDCD2L	6.8597	6.25605	6.80879	8.30144	7.97121	8.08371	0.413248	0.0067983	0.0679352	0.359167	0.0067983
FAM209B	-0.460951	1.48254	2.60293	10.4266	9.87621	9.56686	0.00297339	0.00680764	0.0679372	0.00232527	0.00680764
ZNF846	6.98072	7.57318	7.85186	9.98845	9.16035	9.13926	0.332824	0.00680939	0.0679372	0.256892	0.00680939
CCPG1	7.69768	8.29992	8.62015	5.9665	5.67581	5.69059	6.10223	0.00682126	0.0679372	5.38252	0.00682126
CTNNAL1	12.4608	12.0757	11.9381	9.72363	8.42952	8.95771	8.68207	0.00682158	0.0679372	8.70154	0.00682158
NAALAD2	9.63585	10.2394	9.24732	8.11703	7.3454	7.76267	3.66339	0.00682241	0.0679372	3.90636	0.00682241
PSMF1	11.8597	11.1693	11.6402	13.1867	13.536	12.7388	0.34234	0.00683637	0.0680236	0.330469	0.00683637
PERP	9.84843	10.5802	9.71367	7.85282	8.36818	8.03708	3.5097	0.00684422	0.0680236	3.89443	0.00684422
TTC7A	9.85974	10.449	9.97224	12.6497	13.4393	12.2313	0.156319	0.00685135	0.0680236	0.156063	0.00685135
KLF11	9.42351	9.64982	9.30216	10.4763	10.8224	11.1126	0.379216	0.00685435	0.0680236	0.393578	0.00685435
CASC1	5.18114	5.22497	4.57282	9.61227	8.4705	8.05421	0.102283	0.00685501	0.0680236	0.0759215	0.00685501
ITIH5	11.1617	11.398	11.4541	10.1761	9.79607	9.51367	3.03542	0.00686246	0.06805	2.84677	0.00686246
BNC2	9.6039	10.3786	10.3981	7.71192	8.02111	8.6772	5.12469	0.00688008	0.068108	3.97272	0.00688008
MED26	8.45668	7.73218	7.20389	10.9837	11.1604	10.692	0.104998	0.00688171	0.068108	0.11283	0.00688171
CC2D2A	9.28265	9.39005	8.65006	7.80921	7.52907	7.24849	3.37193	0.0068827	0.068108	2.98693	0.0068827
ZNF630	6.49194	6.05488	6.92517	5.09304	4.16854	4.54809	3.8473	0.00689434	0.0681416	3.69977	0.00689434
HK1	11.2935	10.5206	10.4693	12.3535	13.2507	12.542	0.246313	0.00689568	0.0681416	0.25805	0.00689568
KIAA1257	2.08128	4.65255	3.84461	10.7926	10.2672	9.88075	0.0116576	0.00692343	0.0683682	0.00905304	0.00692343
PKD2L2	3.7034	3.50503	2.28587	8.04835	7.76701	7.79869	0.0509895	0.00694199	0.068504	0.0382981	0.00694199
THUMPD2	8.16717	8.0438	8.48921	5.50209	5.36394	6.34798	6.34261	0.00695078	0.0685431	5.6388	0.00695078
SSR1	12.1785	11.6554	11.4205	10.3947	9.65108	10.278	2.59798	0.00695826	0.0685692	3.12429	0.00695826
PAOX	6.39571	6.32652	8.16164	11.8382	12.1851	11.2699	0.0229955	0.0069697	0.0686344	0.0358196	0.0069697
TRIQK	10.0731	9.01017	8.7202	7.00881	5.54545	6.21718	6.93063	0.00697899	0.0686783	8.05938	0.00697899
SHBG	3.99436	4.06386	5.82719	9.0326	9.24415	7.76787	0.0319346	0.00700351	0.06881	0.0602428	0.00700351
AMZ2	10.3596	9.77479	10.4525	12.3337	11.5037	11.7725	0.375556	0.00700563	0.06881	0.313308	0.00700563
GATAD1	10.311	10.1664	9.68094	8.7508	8.45697	8.51343	3.1447	0.0070069	0.06881	2.78758	0.0070069
LIN28A	3.33792	4.30667	3.2689	6.47906	8.13879	8.1844	0.035875	0.0070155	0.0688468	0.0641271	0.0070155
KIF13A	10.3241	9.84248	9.82272	8.40027	8.61155	9.0524	2.34718	0.00705585	0.0691645	2.47659	0.00705585
NSUN4	9.96408	9.32269	9.0371	11.6529	13.0907	12.2095	0.1352	0.0070576	0.0691645	0.136179	0.0070576
LRRC17	8.93013	9.20231	10.5083	6.16985	6.6711	5.62329	8.182	0.00706267	0.0691664	10.499	0.00706267
P3H2	10.5265	9.3517	10.0286	7.25621	7.98384	7.55569	5.55167	0.00707803	0.0692388	5.17069	0.00707803
ZNF780A	8.23825	8.27163	7.93055	6.02487	5.11086	5.91352	5.00974	0.00708683	0.0692388	5.5164	0.00708683
AK8	5.625	4.30667	6.44936	10.7565	10.754	9.9476	0.0285775	0.00708886	0.0692388	0.0306985	0.00708886
MINA	9.19245	8.94447	8.20257	7.04686	6.3386	6.94292	4.0043	0.00709629	0.0692388	4.01027	0.00709629
MTHFD1	10.1303	9.51751	9.8743	7.94133	7.96484	8.0627	3.75668	0.00709759	0.0692388	3.60768	0.00709759
ALKBH7	9.65935	8.73505	10.9125	14.4654	14.5057	13.0981	0.0357463	0.00709929	0.0692388	0.0524067	0.00709929
RHOBTB3	12.6349	12.0897	11.3967	9.46548	8.92177	9.34642	6.69612	0.0071247	0.0693175	6.94456	0.0071247
FAM160A2	10.5151	10.2182	9.79813	11.4451	12.1554	11.5558	0.395692	0.00712556	0.0693175	0.343501	0.00712556
TTC19	10.0277	9.75831	10.1665	8.70395	8.02722	8.6237	2.64628	0.00712922	0.0693175	2.89296	0.00712922
PLEKHG4	9.13773	8.07279	9.04355	10.6769	12.0039	11.6064	0.169241	0.00713063	0.0693175	0.156292	0.00713063
TMEM136	9.21024	9.13714	8.34518	7.21503	6.6395	7.16421	3.92567	0.00713175	0.0693175	3.70963	0.00713175
ZNF566	8.3833	7.64111	7.28236	5.35816	5.32473	5.98674	4.86671	0.00714405	0.0693478	4.6344	0.00714405
LRRC37B	6.23814	6.38052	7.35678	8.61494	9.4653	9.02876	0.159514	0.00714779	0.0693478	0.192396	0.00714779
H1FNT	3.11284	2.57415	-0.460951	12.681	12.946	11.9431	0.000906838	0.00715183	0.0693478	0.000568171	0.00715183
SCFD2	8.80928	8.556	8.48921	7.72371	7.23344	7.1799	2.50109	0.00715578	0.0693478	2.36058	0.00715578
VBP1	10.0731	9.72739	9.51907	7.66987	6.90171	7.92978	4.16272	0.00717229	0.0693478	4.83237	0.00717229
PHAX	9.80694	9.56783	9.32087	8.3517	7.56316	7.74695	3.53298	0.00717243	0.0693478	3.19972	0.00717243
RAB11FIP2	9.58766	9.87223	8.73223	6.86714	6.50567	7.09139	6.59112	0.00717386	0.0693478	5.96273	0.00717386
YWHAB	13.19	12.9224	12.2755	11.2351	10.7232	10.7555	4.49048	0.00717391	0.0693478	3.70977	0.00717391
LRRC18	4.6241	2.37204	2.28587	10.1259	9.83844	9.18664	0.00565444	0.00718147	0.0693737	0.0101457	0.00718147
PTER	6.84155	7.33416	6.12364	3.04827	4.4857	4.09683	6.70263	0.00719082	0.0694168	7.41023	0.00719082
OPRL1	4.23621	5.93369	6.12364	9.78822	10.2736	9.11293	0.0691303	0.00720414	0.0694576	0.0509861	0.00720414
CT62	2.515	1.84875	-0.460951	10.4516	11.0071	10.4342	0.00257199	0.00721009	0.0694576	0.00155372	0.00721009
ZHX3	10.2296	10.1254	10.6053	11.3594	11.4932	11.2018	0.456974	0.00721356	0.0694576	0.489242	0.00721356
DDX5	13.7918	13.2221	13.6443	12.5586	12.0698	12.5084	2.19755	0.0072146	0.0694576	2.25608	0.0072146
STAG3	5.66684	7.64111	6.30644	12.195	12.6498	12.3201	0.0154777	0.00723132	0.0695632	0.017335	0.00723132
DEPDC1B	4.23621	4.73783	3.07967	8.22053	6.9795	9.06936	0.063183	0.00723786	0.0695632	0.0594618	0.00723786
TATDN1	8.61996	7.98402	8.86928	6.16985	5.90576	6.12289	5.64539	0.00724103	0.0695632	5.37	0.00724103
LRFN4	5.92996	6.38052	7.58622	9.72216	10.8047	9.40435	0.0986431	0.00724514	0.0695632	0.0984242	0.00724514
ZBED5	9.62528	9.46381	10.2938	8.45789	7.69966	8.06693	2.94517	0.00726076	0.0696542	3.29312	0.00726076
LRRC36	5.89518	4.19038	5.63547	11.1115	11.0202	10.8277	0.0239354	0.00726443	0.0696542	0.0186315	0.00726443
JADE2	11.2014	10.7849	10.768	9.53907	9.50967	9.63818	2.37154	0.00727518	0.0696737	2.55937	0.00727518
CEP68	10.1653	10.041	9.56015	8.37806	8.85799	8.81173	2.34447	0.00727891	0.0696737	2.36128	0.00727891
TTC29	1.4383	4.06386	1.87321	11.1227	10.5963	10.6045	0.00235295	0.00728427	0.0696737	0.00313778	0.00728427
ZNF470	8.0924	8.34814	7.72915	6.98941	6.25765	6.64797	2.72155	0.00729439	0.0696737	2.68494	0.00729439
RBMXL2	2.84532	4.51435	1.26987	12.2155	11.4642	11.3579	0.00254365	0.00729882	0.0696737	0.0022394	0.00729882
MYC	10.9901	10.5917	11.3164	8.77651	8.90193	8.93938	4.25194	0.00730813	0.0696737	4.26768	0.00730813
CILP2	5.85955	5.80137	4.06401	10.0223	10.308	9.44226	0.053627	0.00731784	0.0696737	0.0389423	0.00731784
MPHOSPH8	10.589	10.0884	10.5142	9.55731	9.06544	9.00913	2.72966	0.00732475	0.0696737	2.27611	0.00732475
ITGA2	6.93009	7.28546	5.79696	3.04827	4.16854	3.80385	8.73159	0.00732525	0.0696737	7.98495	0.00732525
BRPF1	9.87766	9.4544	9.04355	10.859	11.3914	11.0425	0.332613	0.00732624	0.0696737	0.321063	0.00732624
PRKAR2A	9.76663	9.65393	9.19032	11.4894	11.4409	11.5196	0.280201	0.00732879	0.0696737	0.259472	0.00732879
SFXN1	10.9797	10.4639	10.0221	8.95218	8.34388	8.52577	3.83207	0.00732952	0.0696737	3.68405	0.00732952
MAD2L2	8.35159	8.92643	9.68301	11.9672	11.7575	10.9591	0.140527	0.0073302	0.0696737	0.167908	0.0073302
KIF18B	2.515	4.30667	2.28587	6.34804	7.65294	7.88739	0.0284005	0.00733627	0.0696848	0.0521829	0.00733627
DISP2	5.82301	4.46517	5.52913	7.63906	8.85111	7.81386	0.205223	0.00734948	0.0697286	0.140739	0.00734948
PDXDC1	11.1265	10.9502	10.4366	12.4439	12.1172	12.9751	0.35512	0.00735359	0.0697286	0.313326	0.00735359
U2SURP	10.7857	10.6602	9.99904	9.13107	8.35365	8.89253	3.40494	0.00735885	0.0697286	3.22485	0.00735885
H2AFJ	8.53217	8.64967	10.6567	14.6184	14.1553	12.8398	0.0220109	0.00736195	0.0697286	0.0414738	0.00736195
DBR1	9.0924	8.60785	7.93749	6.53367	5.73683	6.62522	4.21103	0.00736543	0.0697286	4.74807	0.00736543
LYSMD3	9.67481	9.07505	8.14373	5.77575	5.57916	6.61371	9.84439	0.00738927	0.0698514	7.8625	0.00738927
ANKRD49	7.80459	7.401	8.01176	6.22067	5.20025	5.52838	4.84405	0.00739295	0.0698514	4.25556	0.00739295
TNFAIP6	2.08128	3.68808	4.42236	9.00145	7.37449	7.63184	0.0649843	0.00739462	0.0698514	0.0410819	0.00739462
PIAS2	9.60121	9.50845	8.54938	12.1661	11.716	12.0441	0.172458	0.00740157	0.0698514	0.148061	0.00740157
NOXRED1	4.23621	4.30667	2.60293	7.94133	8.69846	8.28579	0.0603884	0.00740757	0.0698514	0.0414278	0.00740757
ADAMTS1	11.2606	10.5047	12.0541	7.37314	8.34388	8.81173	7.55141	0.00740789	0.0698514	8.55584	0.00740789
PMFBP1	2.84532	4.93125	4.49956	9.73241	9.9949	9.25491	0.0265922	0.00742695	0.0699438	0.0210695	0.00742695
TGDS	7.98902	8.26446	7.52299	5.55587	5.20025	6.31993	5.40072	0.00742753	0.0699438	4.70266	0.00742753
TIA1	10.3403	9.64017	9.87972	7.16401	7.629	8.30022	4.75919	0.00745091	0.0700566	4.77552	0.00745091
ZNF224	7.60389	7.73218	7.87375	5.68214	5.32473	6.12289	4.14119	0.00745161	0.0700566	4.07469	0.00745161
CD46	12.0262	12.0096	11.1992	9.80775	9.06246	10.1008	4.60057	0.00745442	0.0700566	4.25155	0.00745442
BBS2	10.9525	11.1553	11.7339	9.39533	9.52272	9.80687	3.1007	0.00745922	0.0700566	3.26165	0.00745922
DDX46	10.5251	10.0985	9.81896	9.08382	8.54914	8.72613	2.58897	0.00747376	0.0701467	2.5689	0.00747376
CDKN2D	6.37061	6.88891	7.6383	10.4936	10.0988	10.3042	0.093733	0.00748551	0.0702106	0.0992417	0.00748551
C10orf53	2.515	1.84875	-0.460951	9.60272	10.3279	9.59201	0.00463258	0.00752445	0.0704828	0.0026867	0.00752445
COQ10B	9.24172	9.38345	8.82503	8.00553	7.29559	7.85843	2.60863	0.00754991	0.0706254	2.69488	0.00754991
TRMT2B	8.31917	8.19459	8.74416	7.18975	6.96682	7.17208	2.21468	0.00755089	0.0706254	2.479	0.00755089
PDXK	11.0436	12.3875	12.0074	14.7508	14.7728	13.8448	0.149338	0.00755459	0.0706254	0.160068	0.00755459
PRPS2	13.4057	14.4349	14.381	11.7871	10.5439	11.7543	6.17627	0.00757153	0.0707373	6.55265	0.00757153
SEPP1	11.0506	11.3889	11.1463	6.54701	7.87272	7.56767	11.9471	0.00758426	0.0707486	14.582	0.00758426
LDHAL6B	1.4383	2.37204	-0.460951	10.0448	9.60683	10.0027	0.00264157	0.00758768	0.0707486	0.0022934	0.00758768
TMEM218	8.95144	8.36498	9.16982	7.5425	6.92811	7.25591	3.23895	0.00760119	0.0708225	3.00335	0.00760119
AQP7	8.59851	8.1172	7.92357	10.0448	10.5693	9.59786	0.262872	0.00760906	0.0708225	0.275947	0.00760906
BTN3A1	9.38017	9.36348	10.1472	7.13781	7.31572	7.40358	4.18273	0.00761476	0.0708225	5.0791	0.00761476
DTL	4.70669	6.36721	4.7726	10.464	9.94891	9.94646	0.0276551	0.00762084	0.0708225	0.0349728	0.00762084
CYBB	8.6411	10.7628	10.0891	4.72158	5.51093	5.85605	23.8875	0.00762608	0.0708225	22.1335	0.00762608
SLFN11	8.13027	9.01017	9.26675	5.29631	6.50567	6.51816	5.67451	0.00763338	0.0708225	6.47859	0.00763338
EDARADD	3.99436	4.46517	3.07967	7.06552	6.77655	6.29131	0.145371	0.00763344	0.0708225	0.137288	0.00763344
BACE2	10.0476	9.73518	9.37559	8.65244	8.51907	8.14896	2.32321	0.00763547	0.0708225	2.42721	0.00763547
ZNF761	7.63584	8.85671	8.39144	5.50209	5.57916	6.09004	7.02392	0.00764986	0.0708248	5.94179	0.00764986
DNAH10	4.8589	4.73783	3.2689	9.93746	10.0605	10.0224	0.0256556	0.00765219	0.0708248	0.0189948	0.00765219
WIZ	10.2348	10.2339	10.528	11.6378	12.3773	11.9205	0.310838	0.00765957	0.0708248	0.31946	0.00765957
C16orf90	-0.460951	1.84875	2.28587	10.0553	10.1696	9.63676	0.00338517	0.00766894	0.0708248	0.00235617	0.00766894
CATSPER3	2.08128	2.57415	4.7726	10.0588	10.0455	9.01789	0.00563501	0.00767061	0.0708248	0.0105638	0.00767061
CSNK1G2	10.1209	10.174	11.2943	12.9498	13.5989	12.5905	0.14602	0.00767562	0.070825	0.174743	0.00767562
RBM14	10.0711	9.63601	10.3612	11.3404	11.715	11.3199	0.414888	0.00768647	0.0708791	0.369682	0.00768647
PIK3R1	11.5343	11.1071	10.5554	9.05377	7.69966	7.84372	9.60219	0.00769663	0.0709268	7.29311	0.00769663
ZNF639	9.76423	9.34663	9.25846	8.0577	7.52042	8.28579	2.44346	0.00772386	0.0710807	2.83195	0.00772386
RUNDC3A	5.85955	5.69882	7.21537	8.96962	10.1997	9.10267	0.105614	0.00773464	0.0710807	0.111407	0.00773464
BRAP	10.1001	9.70641	9.07538	11.9997	11.5276	11.3617	0.282984	0.00773737	0.0710807	0.249584	0.00773737
TUBA3D	5.18114	7.8421	4.83348	14.2701	14.5019	13.4131	0.00183632	0.00773763	0.0710807	0.00362084	0.00773763
SULT2A1	7.77621	8.20585	10.1382	3.04827	3.50359	5.10365	26.0328	0.00774566	0.0710807	28.2773	0.00774566
BCLAF1	11.7264	11.3894	10.7835	9.77836	8.84072	8.74471	5.85078	0.00774644	0.0710807	4.52681	0.00774644
ZNF765	8.95144	8.56477	8.10724	6.28577	6.48804	6.56673	4.2185	0.00774835	0.0710807	4.27021	0.00774835
FERMT1	8.51509	7.45862	7.05857	4.46454	4.55516	5.45286	7.48215	0.00776575	0.0711944	7.22619	0.00776575
CAMK2N1	9.84843	9.28071	10.2951	8.01994	8.18877	7.34214	3.55164	0.007782	0.0712954	3.88468	0.007782
TDRKH	8.5931	7.87068	7.65525	10.3639	9.92454	10.242	0.193265	0.00780409	0.0713991	0.227327	0.00780409
GATC	8.69263	8.13301	8.32414	7.52912	7.31572	7.07469	2.01171	0.00780818	0.0713991	2.10928	0.00780818
SLC7A6	6.58214	6.68945	6.07408	7.91585	8.95103	8.55012	0.25561	0.00781611	0.0714257	0.245913	0.00781611
PHLDB2	7.97244	8.95785	8.58962	6.26977	6.4338	6.022	4.99281	0.0078227	0.0714399	4.80581	0.0078227
C2orf16	6.23814	6.58982	4.83348	10.1686	9.00782	9.05666	0.141756	0.00782992	0.0714478	0.0869382	0.00782992
SH3PXD2A	11.0895	11.1736	11.8289	8.64005	9.74687	9.34642	3.54841	0.00784034	0.0714478	4.34565	0.00784034
FAM45A	9.08856	8.86147	8.74416	7.18975	6.59076	7.3766	3.18594	0.0078451	0.0714478	3.59426	0.0078451
GTSE1	4.6241	5.2542	3.7209	9.47946	9.51404	9.5306	0.0337273	0.00784969	0.0714478	0.031797	0.00784969
GRIN2B	1.4383	4.19038	3.07967	7.48129	9.23625	7.8778	0.0359432	0.00785066	0.0714478	0.0254593	0.00785066
CHFR	8.34517	9.10743	8.63732	9.94125	10.8338	10.4383	0.286977	0.00785537	0.0714478	0.306123	0.00785537
LRRC34	5.44434	5.10175	5.73452	7.63282	6.99207	8.06693	0.219383	0.00786338	0.0714478	0.227341	0.00786338
MROH7	3.99436	5.22497	6.34874	10.4525	10.433	9.40768	0.0270529	0.00786379	0.0714478	0.0332986	0.00786379
DOT1L	9.49201	9.47161	9.48155	12.8738	14.0429	13.2019	0.0758698	0.00789708	0.0717045	0.0673993	0.00789708
C19orf57	6.96404	5.65567	5.52913	8.40394	9.99178	9.36884	0.076247	0.00790785	0.0717564	0.108424	0.00790785
NPLOC4	11.2217	11.2417	11.2552	12.5364	12.8308	12.4146	0.407629	0.00791744	0.0717619	0.391106	0.00791744
RIMS1	2.515	4.2497	2.28587	7.31196	6.25765	7.6878	0.0359726	0.00792422	0.0717619	0.0595834	0.00792422
CDC20	4.34341	6.79263	4.25432	12.3119	12.4978	11.5376	0.0039925	0.00792689	0.0717619	0.00789049	0.00792689
TOPORS-AS1	6.18155	6.27042	6.17156	9.03496	9.42648	8.52577	0.138368	0.00792866	0.0717619	0.144797	0.00792866
TYW3	9.70021	9.2878	9.38578	7.5819	6.5231	6.95209	5.40274	0.00793758	0.0717741	5.42227	0.00793758
DHX34	8.3833	8.0891	9.67056	11.8777	12.5318	11.4963	0.088734	0.00794011	0.0717741	0.1048	0.00794011
LPCAT2	8.402	8.91505	8.21976	6.9796	7.30569	6.93369	2.6803	0.00794758	0.0717804	2.71184	0.00794758
SUV39H2	7.29268	7.15212	6.36943	9.37678	8.39681	9.21738	0.238943	0.00795462	0.0717804	0.239997	0.00795462
U82695,5	3.7034	5.36552	5.76607	9.1421	10.1318	9.21358	0.0694418	0.00795596	0.0717804	0.0426643	0.00795596
KRR1	9.64895	9.23931	9.08792	7.34287	6.12701	6.74612	5.6302	0.00797418	0.0718958	6.00733	0.00797418
SLC22A23	5.06075	6.78263	6.66556	9.37865	10.7949	9.3254	0.152503	0.00797886	0.0718958	0.0789271	0.00797886
GIT1	10.6093	10.8485	10.7602	13.5395	14.4533	13.472	0.145668	0.0079874	0.0718981	0.118075	0.0079874
TSHZ2	9.75698	10.8881	10.937	8.45436	7.29559	6.97925	12.063	0.00798924	0.0718981	7.73256	0.00798924
ZNF280D	9.8416	9.86751	9.40845	8.50989	8.64774	8.77603	2.28764	0.00799707	0.071923	2.08681	0.00799707
CCDC138	5.18114	6.03818	5.28954	8.45081	7.20133	7.88739	0.165184	0.00805047	0.0723194	0.197023	0.00805047
NLRP2	8.37702	7.34099	7.6383	9.68796	10.249	9.9361	0.203374	0.00805132	0.0723194	0.221865	0.00805132
ZMAT3	9.03766	9.66485	10.0073	7.72371	7.02912	8.00219	3.8401	0.00807063	0.0723318	3.95845	0.00807063
CADPS2	8.53781	8.75307	9.42831	6.49291	6.48804	6.74612	4.79046	0.00807101	0.0723318	5.03053	0.00807101
TET2	9.02163	9.21907	7.99188	5.50209	5.24295	5.6685	11.468	0.00808873	0.0723318	9.66664	0.00808873
HNRNPH2	11.45	10.9083	10.5429	9.51891	8.4615	8.86852	4.11197	0.00808932	0.0723318	4.04861	0.00808932
RNF13	10.9962	11.1597	9.9432	8.7217	7.66868	8.28941	6.52876	0.00809894	0.0723318	5.55235	0.00809894
DBF4	7.63584	7.77313	6.77817	11.0026	9.77259	9.6843	0.22739	0.00809982	0.0723318	0.147884	0.00809982
FAM3C	10.4537	10.7255	9.60882	8.30144	7.54622	8.3974	4.44521	0.00810033	0.0723318	4.53463	0.00810033
TCF3	10.0731	10.7177	10.5025	11.4562	12.1796	12.0746	0.336313	0.00810772	0.0723318	0.360381	0.00810772
PBLD	8.15252	8.04798	7.85919	5.44623	5.73683	6.31993	4.96279	0.00810911	0.0723318	4.54906	0.00810911
PIGX	8.77622	8.88501	9.16391	7.90554	7.63703	8.18829	1.97174	0.00811462	0.0723318	2.04405	0.00811462
MAP4K5	9.03766	9.44334	9.19322	6.20393	6.84742	7.25591	5.08342	0.00812303	0.0723318	5.48561	0.00812303
CXorf38	7.98075	8.2823	8.97432	6.0625	6.50567	6.59041	3.42625	0.00812408	0.0723318	4.07349	0.00812408
HEPH	9.96408	9.80841	10.0286	7.3275	8.16122	7.69874	4.80769	0.00812681	0.0723318	4.60931	0.00812681
SURF2	7.61462	7.763	9.14903	11.9541	11.3777	10.6734	0.0816351	0.00812932	0.0723318	0.111917	0.00812932
MRS2	9.69263	9.17009	8.98442	7.7869	7.00452	7.83384	2.60845	0.00813414	0.0723318	3.34181	0.00813414
KHNYN	11.2261	10.8103	10.3005	8.63693	9.0505	9.10473	3.38657	0.00813954	0.0723345	3.60061	0.00813954
CCDC188	2.515	2.57415	5.28954	10.6093	11.3246	10.0579	0.00381212	0.00817616	0.0725497	0.00678053	0.00817616
ZNF317	9.81626	9.22092	9.22479	8.09903	7.80311	8.09617	2.18649	0.00817727	0.0725497	2.67812	0.00817727
C12orf60	6.12265	6.15122	5.79696	8.83747	7.91952	8.0627	0.260606	0.00817907	0.0725497	0.210279	0.00817907
LY6G5C	5.18114	5.10175	6.21794	7.60121	8.31416	7.92047	0.149755	0.00819073	0.0726019	0.183646	0.00819073
LEPR	9.27928	10.1353	8.25355	4.97954	5.76639	6.15501	11.4152	0.00819874	0.0726019	12.0341	0.00819874
GOT1	10.0476	9.88746	9.7516	11.7397	11.5816	11.0659	0.309035	0.00820029	0.0726019	0.337546	0.00820029
TOP2B	12.2721	11.4275	11.0005	9.64983	8.29401	8.62942	6.95525	0.00820861	0.0726304	6.53849	0.00820861
DHCR24	14.6636	14.3548	15.599	11.846	11.7717	12.2628	7.04969	0.00823472	0.072816	7.52815	0.00823472
CCNO	2.08128	4.36146	2.60293	9.72509	9.37943	9.12311	0.0091216	0.00824457	0.0728578	0.011891	0.00824457
CBARP	3.99436	4.36146	2.60293	7.81473	8.35851	7.70417	0.0707872	0.00825769	0.0728864	0.0505475	0.00825769
PLCB4	8.4507	8.03541	7.5044	5.55587	5.32473	5.42678	6.09926	0.00825807	0.0728864	5.90135	0.00825807
CRISPLD1	7.96407	8.41435	7.672	5.09304	5.28442	6.27679	6.40703	0.00827504	0.0729908	5.52277	0.00827504
APOL6	9.11524	9.25384	9.07223	5.09304	6.17188	6.00448	8.63842	0.00829195	0.0730947	10.4878	0.00829195
ADAMTS9	7.65675	8.58503	7.5044	5.12898	5.20025	5.57662	5.48882	0.00830184	0.0730954	6.11963	0.00830184
C15orf39	11.7981	11.0587	10.5246	13.5347	14.26	13.0432	0.179754	0.00830232	0.0730954	0.178566	0.00830232
DST	10.9993	11.8423	11.5726	10.2554	9.54421	9.78395	3.45501	0.00831285	0.0731428	3.05296	0.00831285
PARVA	10.7313	10.9158	10.6472	9.62961	9.26501	8.96678	2.76318	0.00832459	0.0731516	2.78494	0.00832459
PRR29	3.53229	4.46517	5.49186	8.14361	9.08317	8.43712	0.063727	0.00833225	0.0731516	0.0600292	0.00833225
GAK	10.2102	10.6636	11.1927	12.4176	12.9124	12.3484	0.296481	0.008336	0.0731516	0.273461	0.008336
GRM2	6.02952	6.19709	4.57282	8.07622	9.35288	9.36026	0.0999003	0.00833926	0.0731516	0.0994436	0.00833926
SRGAP2C	6.70769	7.08052	7.36711	5.63295	4.74545	5.47847	3.03574	0.00833959	0.0731516	3.40145	0.00833959
ARHGAP12	10.1653	9.67974	8.82877	7.27236	6.0083	7.1799	5.6562	0.00834815	0.0731815	6.67035	0.00834815
LMAN1	11.5643	11.6684	10.4585	9.01351	8.09869	9.09442	5.85971	0.00837702	0.0733673	5.63676	0.00837702
PROCA1	5.625	5.65567	8.09487	12.6727	13.3772	12.2148	0.00772096	0.00837967	0.0733673	0.0127233	0.00837967
GOLGB1	11.2776	11.5304	12.1296	9.87934	8.57443	9.13524	5.26025	0.00838968	0.0733715	5.46233	0.00838968
EEF1A2	2.84532	4.73783	3.07967	7.95139	8.42025	7.48164	0.0341558	0.00839048	0.0733715	0.0474706	0.00839048
FAM63A	9.5265	9.72348	9.68094	11.0332	10.9503	10.5399	0.414853	0.00841547	0.0735448	0.436044	0.00841547
EPM2AIP1	11.1853	10.2647	10.0319	8.77083	7.66083	8.08788	4.52171	0.00846236	0.0737904	4.99602	0.00846236
KIAA1033	9.66194	9.76594	8.74019	7.04686	6.60719	6.82809	7.12973	0.00846321	0.0737904	5.90516	0.00846321
COL1A2	16.031	15.281	15.336	13.5822	14.3732	13.8047	2.8905	0.00846435	0.0737904	3.09372	0.00846435
DDX58	9.69263	9.11343	8.27564	6.72183	5.93209	6.13904	7.85922	0.00847387	0.0737965	6.78766	0.00847387
BRINP2	1.4383	3.29509	2.60293	7.60759	7.76701	7.35602	0.0311494	0.00848022	0.0737965	0.028529	0.00848022
ANTXR2	10.3564	10.5967	11.2165	8.39659	8.22648	8.23411	5.14295	0.00848062	0.0737965	5.41687	0.00848062
PDIA6	12.243	11.6849	11.4432	9.90805	10.1889	10.3247	2.82064	0.00849985	0.0739186	3.13801	0.00849985
ADAD2	2.515	5.51788	4.25432	11.873	11.9626	11.145	0.00508785	0.00851491	0.0739965	0.00528285	0.00851491
SUGP2	10.5151	10.2494	11.1723	13.511	13.3845	13.4117	0.134291	0.00852219	0.0739965	0.14457	0.00852219
DAAM1	9.99725	10.3992	9.23891	8.17401	7.39356	7.53753	5.50108	0.00852977	0.0739965	4.5213	0.00852977
NDFIP1	13.5254	13.2539	12.5988	11.6774	10.7062	11.2939	3.8905	0.00853578	0.0739965	3.73273	0.00853578
FAM228A	3.11284	4.36146	5.33234	9.93873	9.23889	9.2623	0.0334734	0.00853771	0.0739965	0.0269964	0.00853771
SMIM15	10.388	10.1353	9.33409	8.14799	7.44016	8.19603	3.96493	0.00854007	0.0739965	4.06823	0.00854007
TCAF1	10.5293	8.96228	9.49338	6.56022	7.28541	6.24729	7.63779	0.00855688	0.0740511	7.80297	0.00855688
ELP5	10.4567	9.87458	10.1665	13.1173	13.4645	12.2071	0.129342	0.00856158	0.0740511	0.147246	0.00856158
EFHB	5.1222	3.68808	5.76607	9.58828	8.8162	8.30739	0.0772672	0.00856199	0.0740511	0.0605734	0.00856199
CPTP	9.4174	8.85433	10.3272	12.3129	12.7884	11.6961	0.134392	0.0085687	0.074064	0.150432	0.0085687
C1GALT1C1	10.4656	9.75448	9.0659	7.5425	6.3386	7.39015	5.14913	0.00858022	0.0741185	6.37124	0.00858022
C17orf105	2.08128	2.13534	-0.460951	9.56716	9.36017	8.9138	0.00643926	0.008592	0.0741751	0.00382987	0.008592
SCMH1	9.4174	9.17774	9.93455	10.5796	11.2773	11.09	0.313691	0.00862587	0.074295	0.360381	0.00862587
TMEM107	6.37061	6.6679	7.08383	8.01035	8.23179	8.34267	0.338237	0.00862615	0.074295	0.356632	0.00862615
ARMCX1	11.0267	9.59235	10.2883	7.83662	7.07709	7.45609	7.12179	0.00862679	0.074295	7.18928	0.00862679
NTRK2	9.79048	10.1015	11.2814	6.85647	7.72246	7.43662	6.34183	0.00865846	0.0744207	8.29709	0.00865846
MANBA	9.78574	9.27538	10.2273	7.36563	7.27517	7.55569	5.35212	0.00866098	0.0744207	5.14787	0.00866098
RANBP3	10.8393	10.5817	11.0478	12.2643	12.3286	11.7015	0.372434	0.00866234	0.0744207	0.413169	0.00866234
NKAPL	5.70749	6.19709	5.28954	10.378	8.8986	8.75784	0.109492	0.00869435	0.0746506	0.0817044	0.00869435
EPB41L1	12.0436	11.2786	11.5598	9.89377	10.4445	10.2961	2.40097	0.00870992	0.074702	2.66819	0.00870992
IKBKAP	11.4949	10.3028	11.1266	8.47194	8.4972	9.25306	6.18789	0.00872023	0.0747373	4.70456	0.00872023
ACTL10	2.08128	3.50503	5.60089	12.1284	12.0661	10.9187	0.00264765	0.00872715	0.074742	0.00397361	0.00872715
ZNHIT2	7.38329	7.24964	8.93322	11.6158	11.8121	10.4236	0.0531968	0.00873869	0.074742	0.0928828	0.00873869
HABP4	8.86424	9.00588	9.64321	11.0974	11.1323	10.8339	0.234626	0.0087536	0.074742	0.277375	0.0087536
DNAJB1	12.5247	12.0125	11.7254	13.7878	13.8005	13.1833	0.292142	0.00875407	0.074742	0.352831	0.00875407
DLGAP2	4.99655	3.29509	3.07967	9.48467	9.35532	8.97805	0.0149862	0.00875419	0.074742	0.0223708	0.00875419
ISLR2	3.85624	5.39206	6.44936	9.87141	11.1659	10.1161	0.0378363	0.00876547	0.074742	0.0281261	0.00876547
CYYR1	7.5378	8.46833	8.58962	5.84218	6.25765	5.6685	6.17377	0.00876712	0.074742	4.84268	0.00876712
MTX3	9.77861	9.42419	8.58077	6.63707	6.68664	7.59719	6.66935	0.00877037	0.074742	4.88228	0.00877037
TMEM164	9.6039	9.08728	8.94015	7.66376	8.22116	7.92047	2.24515	0.00877087	0.074742	2.42052	0.00877087
RPL10L	-0.460951	3.68808	1.26987	12.1577	11.4636	10.7911	0.000853827	0.00877337	0.074742	0.000995828	0.00877337
MON1A	7.89536	7.58473	8.7202	9.92347	10.8242	9.96921	0.237524	0.00878393	0.0747871	0.221873	0.00878393
LINC00998	9.86873	9.15855	8.73223	7.4101	6.10404	6.91506	4.73541	0.00880076	0.0748274	5.43937	0.00880076
NKAP	10.4174	9.47471	9.45033	8.15236	7.20133	7.84372	3.09725	0.00880694	0.0748274	4.1363	0.00880694
C1orf131	8.286	8.13301	7.39765	6.42229	5.70664	6.41583	3.28793	0.00880854	0.0748274	3.38064	0.00880854
H6PD	11.6722	12.0499	12.4541	10.2736	10.6187	10.6312	2.69677	0.00881828	0.0748274	2.93007	0.00881828
ZNF268	9.3126	8.91733	8.68761	7.53582	6.48804	6.85767	4.16889	0.00882	0.0748274	4.03343	0.00882
DNAAF1	2.515	4.56191	4.94802	11.5959	11.7943	11.8548	0.00665016	0.00882026	0.0748274	0.00467753	0.00882026
SPRYD7	8.58766	8.43682	8.24797	9.80913	9.24415	9.71425	0.41253	0.00883711	0.0748517	0.445956	0.00883711
UBE2A	10.2014	10.1987	9.73575	9.10876	8.85111	9.15324	2.12857	0.00884151	0.0748517	2.0105	0.00884151
MAP3K5	11.5985	11.6434	10.57	8.93959	8.43873	8.92549	6.37764	0.0088538	0.0748517	5.6674	0.0088538
SLC6A12	3.33792	5.16468	3.2689	7.06552	8.84419	7.69874	0.0486701	0.00886121	0.0748517	0.0648995	0.00886121
SOD2	11.9301	11.7414	11.7873	10.2503	9.94407	10.584	2.90178	0.008865	0.0748517	2.94881	0.008865
MPEG1	8.36436	10.2024	9.38324	5.35816	5.67581	6.40252	13.0631	0.00886615	0.0748517	11.3491	0.00886615
IQCE	8.56572	9.27894	9.8905	11.3939	12.1851	11.5648	0.205065	0.00887249	0.0748517	0.180547	0.00887249
ZMPSTE24	10.9683	10.6228	9.88332	8.70692	7.5882	8.47578	4.42924	0.00887318	0.0748517	4.70602	0.00887318
USP16	10.0416	9.92087	9.31821	8.26962	8.29401	7.96191	3.14106	0.00887447	0.0748517	3.00021	0.00887447
LRRC52	-0.460951	1.48254	3.2689	9.39901	10.4457	8.98253	0.00413908	0.0088758	0.0748517	0.00345068	0.0088758
GABPB1	10.0176	9.36013	9.85242	8.78778	8.24235	8.4598	2.62555	0.00888871	0.0749161	2.37304	0.00888871
CHMP3	10.8405	10.5093	10.0448	9.36741	8.6596	8.89965	3.05173	0.00891244	0.0750325	2.80749	0.00891244
TRPM7	10.0297	9.99846	8.90161	6.91935	6.7472	7.89692	8.45092	0.00891323	0.0750325	5.48472	0.00891323
USP48	11.0924	10.3348	10.2344	9.07694	8.4705	8.9758	2.56506	0.00892042	0.0750325	3.2779	0.00892042
CELF4	4.44318	4.69582	3.07967	7.4101	7.95846	7.03209	0.127899	0.00892364	0.0750325	0.0951275	0.00892364
MARS	10.2927	10.4956	10.9274	11.6229	12.1375	11.6107	0.457765	0.00894075	0.0751319	0.429734	0.00894075
PCCA	9.65676	9.28426	9.07853	7.7981	6.71724	7.1323	4.44432	0.008949	0.0751568	4.35891	0.008949
RSPH3	8.69263	8.17181	7.75297	9.91192	10.2646	9.67603	0.299347	0.00898974	0.0754323	0.298324	0.00898974
N4BP2L1	8.49781	8.01422	8.86565	5.01838	6.3386	6.10656	5.24614	0.00899242	0.0754323	6.22489	0.00899242
HPGD	5.74704	7.01375	6.09908	3.44209	4.25462	3.88289	4.64665	0.00903255	0.0757242	5.37683	0.00903255
PDK4	10.4978	11.6852	12.0087	8.18684	7.68425	8.37371	11.3009	0.00904978	0.0758108	9.95645	0.00904978
CDK20	8.63585	8.35827	9.28593	10.6859	10.8717	10.3953	0.24147	0.00906511	0.0758108	0.26963	0.00906511
LHX4	3.11284	4.93125	3.7209	6.83488	8.01496	7.01469	0.101969	0.0090659	0.0758108	0.0969566	0.0090659
FBXL16	2.84532	5.39206	3.7209	9.46724	10.3155	10.1354	0.0117232	0.00907347	0.0758108	0.0157707	0.00907347
DRC3	5.78552	6.35377	7.48557	9.60112	10.4004	9.50901	0.105306	0.00907416	0.0758108	0.101868	0.00907416
TIPIN	6.98072	6.57832	6.30644	8.55019	7.7073	8.28941	0.305428	0.00907973	0.0758108	0.339041	0.00907973
RAB12	9.862	9.94794	9.32352	8.0577	7.36486	8.3216	3.49258	0.00908775	0.0758108	3.4736	0.00908775
TMTC3	9.11146	8.99942	7.99188	6.50662	5.90576	6.31993	6.40634	0.00909267	0.0758108	5.49005	0.00909267
ZFYVE16	10.0416	10.3442	9.17277	7.94637	7.13489	7.89217	4.43666	0.00909727	0.0758108	4.57905	0.00909727
MRPS27	10.8336	10.345	10.9507	9.81465	9.31588	9.51676	2.49117	0.00909731	0.0758108	2.23564	0.00909731
ZNF318	9.84388	9.61926	8.84364	11.5095	11.918	11.776	0.224256	0.00910532	0.0758108	0.203213	0.00910532
CFAP74	5.66684	5.58842	3.5855	10.149	10.9003	10.3033	0.038078	0.00910784	0.0758108	0.0220364	0.00910784
IRF2	10.3754	9.67839	9.40094	7.50882	7.22282	7.32106	5.12421	0.00911223	0.0758108	5.5303	0.00911223
TRIM38	8.97661	9.40641	9.36533	7.53582	6.5231	6.63664	6.62853	0.00912425	0.0758134	5.10152	0.00912425
NUAK1	8.41433	9.41128	8.86928	6.71002	7.06525	7.50675	3.49196	0.00913013	0.0758134	3.49258	0.00913013
KPNA2	9.59581	10.3827	8.66687	13.344	12.5737	13.1876	0.0829375	0.0091316	0.0758134	0.0892086	0.0091316
DCAF5	10.837	11.1284	10.7012	12.161	12.8749	12.2136	0.385135	0.00913811	0.0758134	0.346859	0.00913811
UBE2G2	10.6332	10.6992	11.132	9.68041	10.0073	9.77235	1.90111	0.00914348	0.0758134	2.00197	0.00914348
DIEXF	9.24862	8.85433	8.38129	7.3505	6.83353	7.54966	2.83595	0.00914456	0.0758134	2.997	0.00914456
CYP4V2	10.119	9.81578	9.23891	8.32486	7.44016	8.12888	3.21964	0.00915488	0.0758548	3.38683	0.00915488
ASAH1	10.8541	11.8545	11.5592	8.97949	8.89526	9.22874	5.97818	0.00917523	0.0759791	5.23473	0.00917523
PROK2	2.08128	4.30667	2.28587	7.82023	7.22282	8.4207	0.021577	0.00918202	0.0759863	0.0328041	0.00918202
PHTF1	7.5378	7.97965	7.88816	10.053	9.35288	10.3543	0.223012	0.0091868	0.0759863	0.230335	0.0091868
SRSF8	11.0044	10.5318	10.1352	9.3523	8.5016	8.82176	3.27175	0.00919994	0.0760165	3.17166	0.00919994
RPS6KA6	7.48031	7.08052	6.5615	5.09304	5.15625	5.5527	3.79546	0.00920115	0.0760165	3.4187	0.00920115
OAS1	7.83243	8.55893	8.85101	5.90568	6.94113	6.37551	4.54228	0.00922375	0.0761589	4.01857	0.00922375
GSG2	2.84532	3.77152	1.26987	9.16607	9.56959	9.02876	0.0125102	0.00927132	0.0764711	0.0101252	0.00927132
AC004381,6	5.74704	7.34778	8.62015	14.9165	14.485	14.1886	0.00710384	0.00928038	0.0764711	0.00638242	0.00928038
UTP3	10.0496	10.0038	9.526	8.47892	7.46741	7.8633	4.40929	0.00928065	0.0764711	3.79279	0.00928065
ZNF146	10.9504	10.2192	9.76533	7.74701	7.83834	7.41025	5.54874	0.00929964	0.0765228	6.26115	0.00929964
BTN3A3	8.74727	8.96891	9.41842	6.11718	7.3454	6.64797	4.99658	0.00930019	0.0765228	5.06776	0.00930019
USP47	11.4949	11.2404	10.4488	9.33126	8.72128	8.94858	4.89661	0.00930552	0.0765228	4.17275	0.00930552
PDCD4	10.8965	11.2562	12.0908	8.88025	8.8986	9.47602	5.12531	0.00932695	0.0766326	5.02646	0.00932695
BNIP2	10.9745	10.7998	9.9857	8.6244	7.80311	8.92082	4.5172	0.00932965	0.0766326	4.3992	0.00932965
ARMC12	3.85624	3.29509	5.91427	10.8743	11.3209	10.4577	0.00771549	0.00934846	0.0767427	0.0108279	0.00934846
HEBP1	10.6503	10.8238	11.1068	9.82153	9.20421	9.07566	3.07285	0.00935443	0.0767474	2.81499	0.00935443
CYB5A	11.3002	11.7673	12.3747	10.0055	9.44716	9.71156	4.15759	0.00937234	0.0768499	4.26543	0.00937234
TLR3	7.85069	7.44601	8.10724	6.40775	6.84742	6.54265	2.47605	0.00938739	0.0769239	2.30065	0.00938739
TXNRD3	8.56018	7.80309	7.83708	9.67738	9.22299	9.95218	0.279263	0.00939918	0.0769239	0.341337	0.00939918
HMGB1	13.0036	12.1498	12.3703	11.0752	10.059	10.7522	3.06954	0.00940301	0.0769239	3.67839	0.00940301
GALNT10	10.8496	10.4655	11.3117	8.88288	9.21497	9.02443	3.54341	0.00941843	0.0769992	3.56729	0.00941843
ATG13	11.743	11.12	11.456	12.677	12.7211	12.2697	0.428963	0.00942871	0.0769992	0.461285	0.00942871
LHX9	8.13772	8.65516	9.27226	6.23722	6.59076	6.12289	5.34406	0.00943389	0.0769992	5.17451	0.00943389
TMEM51	9.11146	8.06457	8.45089	6.23722	6.91497	6.74612	3.25978	0.00944198	0.0770209	3.75688	0.00944198
USP5	11.8064	11.2853	11.5262	12.798	13.0603	12.388	0.41412	0.00945017	0.0770388	0.432418	0.00945017
BNIP3L	12.6056	12.4094	12.3414	10.9313	10.1218	10.6411	3.40645	0.009455	0.0770388	3.69963	0.009455
ZNF211	9.01759	8.56477	8.08239	6.3782	6.6711	7.28523	3.71579	0.00947324	0.0771042	3.42651	0.00947324
ZNF606	8.82322	8.26805	8.20832	6.89869	6.71724	6.90565	2.58356	0.00947389	0.0771042	3.01607	0.00947389
TMEM14C	11.4387	11.0316	11.5909	10.3864	9.67466	9.71156	3.31068	0.00949482	0.0772303	2.69359	0.00949482
RP11-668G10,2	2.515	1.84875	-0.460951	9.30795	8.69077	8.41408	0.00871658	0.00950755	0.0772896	0.00551152	0.00950755
SLC38A1	9.92798	9.63601	7.79946	4.15141	4.96544	5.5527	25.4673	0.00951631	0.0773032	18.7823	0.00951631
EFHC1	8.33223	8.07279	8.98777	10.4936	9.79786	10.1394	0.285749	0.0095201	0.0773032	0.312223	0.0095201
DDX60	9.64372	9.05444	7.99188	4.72158	5.24295	5.1362	15.1184	0.00952756	0.0773196	14.5516	0.00952756
MAP6D1	6.37061	5.80137	5.79696	7.61394	7.17953	6.9612	0.384709	0.00953566	0.0773411	0.416992	0.00953566
ZBTB14	9.15252	8.62472	8.48447	6.9796	6.48804	7.48164	3.12774	0.00956442	0.0774772	3.41246	0.00956442
UPF1	11.8186	11.8085	11.4279	12.7401	13.2421	12.6203	0.524286	0.00956579	0.0774772	0.440588	0.00956579
ARRDC5	-0.460951	1.48254	3.07967	10.2006	10.2172	9.32717	0.00237473	0.00957216	0.0774772	0.00267193	0.00957216
DOCK10	7.93013	9.05028	7.55043	5.9665	4.80367	5.45286	5.56842	0.00960039	0.0776446	6.81761	0.00960039
ZC3HAV1	11.0246	10.9491	9.83765	8.71581	7.89296	8.04138	7.50439	0.00961868	0.0777483	5.23101	0.00961868
PPP1R32	4.92937	5.49358	7.56844	11.5903	12.124	10.7994	0.0146122	0.00962631	0.0777516	0.0219839	0.00962631
CDKN2A	5.18114	5.31094	5.33234	8.44726	8.69846	7.65449	0.113729	0.009631	0.0777516	0.125701	0.009631
CHMP2B	10.2049	10.0199	9.82272	7.76994	7.19047	8.22657	4.75664	0.0096355	0.0777516	4.87989	0.0096355
TRAK2	10.6253	10.1996	9.5579	8.47543	7.74491	8.44364	3.37749	0.00964269	0.0777654	3.74836	0.00964269
TRIM41	9.87097	9.34832	9.73774	10.6867	11.4277	11.4075	0.314317	0.00965353	0.0777932	0.348302	0.00965353
MSMO1	13.2778	12.3009	13.4625	10.7729	9.00782	9.84674	10.7858	0.00966223	0.0777932	8.80248	0.00966223
ADAM32	5.34475	5.13356	5.4536	10.7187	9.25722	9.26966	0.0658394	0.00966473	0.0777932	0.0461383	0.00966473
FAM26F	8.19602	7.03916	7.85919	5.55587	5.15625	6.05642	4.93595	0.00966804	0.0777932	4.31276	0.00966804
ZNF615	8.70774	8.17944	7.32536	5.75291	5.064	5.2888	7.41601	0.00972865	0.0781922	6.50828	0.00972865
CCDC69	12.4012	11.577	12.6246	10.7486	9.96175	9.74359	5.42446	0.00973413	0.0781922	4.14	0.00973413
TICAM1	8.53781	8.06868	8.39144	7.02796	7.1685	6.41583	2.57304	0.00975666	0.0782821	2.75467	0.00975666
ADGRL2	8.97244	9.86278	9.52138	6.84571	6.87482	6.84787	6.3798	0.00975967	0.0782821	6.04635	0.00975967
PIAS4	9.64372	9.72869	9.54659	12.405	12.6619	11.7073	0.147492	0.00976185	0.0782821	0.162848	0.00976185
HMOX2	9.41433	9.44493	10.5048	11.9607	12.6592	11.5353	0.174858	0.00976813	0.0782883	0.208237	0.00976813
ARHGAP35	11.6888	11.2594	10.9019	12.6645	13.0282	12.6922	0.370411	0.00978998	0.0784191	0.350722	0.00978998
GSTO1	10.3786	10.0649	11.1971	8.85366	8.40153	7.66568	3.9369	0.00980049	0.0784326	4.72361	0.00980049
SERPINF1	15.5743	14.7765	15.5091	14.0906	13.3308	13.22	4.52609	0.00980867	0.0784326	3.3391	0.00980867
MAPT	6.09227	5.85957	6.30644	8.67994	10.1118	9.58318	0.0889467	0.00981713	0.0784326	0.0965749	0.00981713
DAB2	12.1644	11.7996	11.4817	7.48822	9.14636	8.39404	10.5965	0.0098186	0.0784326	11.0991	0.0098186
NOSTRIN	11.1835	10.1145	9.8905	8.36306	6.80532	7.59134	5.7485	0.00981925	0.0784326	7.01086	0.00981925
SPATA12	-0.460951	3.04883	1.26987	10.4365	10.3549	9.70072	0.0018413	0.00983366	0.0784683	0.00212528	0.00983366
SFMBT1	8.5265	8.06044	6.86815	11.7393	11.3425	11.9103	0.0780822	0.00983476	0.0784683	0.0695562	0.00983476
SHROOM4	8.54904	8.37166	7.45685	5.12898	6.4338	5.73377	6.22423	0.0098643	0.0786073	5.13491	0.0098643
FAF1	10.4066	9.51147	10.1321	12	11.5319	11.4998	0.378983	0.00988114	0.0786073	0.316328	0.00988114
INO80C	8.13027	7.78819	7.69677	11.2175	9.99178	10.469	0.155957	0.0098855	0.0786073	0.155214	0.0098855
KIAA1143	10.1853	9.46849	9.33145	8.4076	7.79597	7.92513	2.91472	0.00988838	0.0786073	3.07128	0.00988838
ZFP14	8.05351	7.56154	7.6125	4.97954	4.41272	5.71234	6.20295	0.0098887	0.0786073	6.53256	0.0098887
KAT2B	7.33221	8.3549	8.2591	5.70612	5.54545	6.51816	5.86847	0.00989092	0.0786073	4.16648	0.00989092
ZXDB	8.89096	8.33795	7.90243	6.50662	5.51093	6.62522	3.55863	0.00989755	0.0786161	4.478	0.00989755
ZNF19	6.87762	6.18196	6.79356	8.0945	7.64501	8.12888	0.405862	0.009908	0.0786551	0.395455	0.009908
SYT3	4.23621	4.2497	3.2689	6.674	6.81949	6.53046	0.184565	0.00991536	0.0786696	0.147995	0.00991536
CISD2	9.51509	9.05859	9.25846	7.98117	7.06525	7.48164	3.42669	0.00995377	0.0788746	3.40588	0.00995377
RGL4	3.33792	4.19038	4.94802	6.25359	7.69198	7.53143	0.0986836	0.00995966	0.0788746	0.124981	0.00995966
ZNF660	7.59309	6.85117	6.99341	5.60771	5.43931	6.12289	2.61298	0.00996196	0.0788746	2.68065	0.00996196
SYCE1	1.4383	4.19038	2.60293	9.15522	8.15005	8.20756	0.0205513	0.0099634	0.0788746	0.0184478	0.0099634
TBC1D10B	10.8642	10.1692	11.0071	12.3665	12.9329	11.9834	0.352997	0.00997376	0.0789127	0.29784	0.00997376
STAG2	11.2674	10.3835	9.77893	8.31709	6.90171	6.63664	11.1721	0.0100232	0.079226	9.1355	0.0100232
TLR5	8.75213	8.15641	9.11268	6.20393	6.4338	6.42903	5.00408	0.0100245	0.079226	4.98694	0.0100245
UEVLD	8.93013	9.13518	8.0571	6.68611	6.2987	7.04928	4.73716	0.0100584	0.0793973	4.08247	0.0100584
STX12	10.8278	10.5243	10.0464	9.34277	8.61967	9.12108	2.645	0.0100685	0.0793973	2.71011	0.0100685
APOL2	9.67481	9.48553	10.69	8.20799	7.65294	7.14834	4.06108	0.0100736	0.0793973	4.85796	0.0100736
CLIC2	7.77621	8.37499	9.26123	4.6242	4.80367	4.49884	13.4617	0.0100741	0.0793973	14.2074	0.0100741
AVPR1A	7.46854	6.56672	6.04864	3.65489	4.16854	4.54809	5.27137	0.0100854	0.0794387	5.94136	0.0100854
SSNA1	9.57124	9.42419	10.5576	12.5431	12.332	11.4433	0.14755	0.0100906	0.0794387	0.209486	0.0100906
RND3	7.16715	8.17563	7.99188	6.0625	5.51093	5.69059	4.929	0.0101047	0.0795056	4.06582	0.0101047
EXTL2	10.8954	9.83887	9.87068	7.5425	7.24399	7.59719	5.02172	0.010116	0.0795511	6.68261	0.010116
FBXO25	9.55184	9.71825	9.63041	12.995	12.072	12.1173	0.178393	0.0101674	0.0798664	0.147493	0.0101674
ASGR1	2.84532	4.69582	5.33234	9.61385	9.9713	8.86123	0.033077	0.0101946	0.0799918	0.0273756	0.0101946
ZNF30	6.26563	6.6238	6.92517	5.16403	5.24295	5.75488	2.60423	0.0101946	0.0799918	2.32556	0.0101946
SPATS2	9.31917	9.00803	8.74416	10.2401	9.75795	10.1965	0.438779	0.0102036	0.080018	0.485974	0.0102036
ZNF22	9.30269	8.43682	8.98777	7.16401	5.79537	6.49325	5.63539	0.0102134	0.0800289	5.36985	0.0102134
SCUBE2	4.44318	5.69882	5.79696	7.64528	9.02627	7.77305	0.237462	0.010225	0.0800289	0.140125	0.010225
ARMC2	5.96391	7.01375	5.82719	9.79243	9.6863	9.57579	0.0757615	0.0102263	0.0800289	0.0936516	0.0102263
ZNF283	7.74726	7.32731	6.57937	5.32757	3.97918	4.96552	5.14005	0.0102289	0.0800289	5.50429	0.0102289
MDC1	9.89756	9.07914	9.90119	11.0549	12.0185	12.1847	0.229893	0.0102331	0.0800289	0.228974	0.0102331
LDHB	13.3105	13.1687	13.8878	11.8591	10.7823	10.6947	5.76873	0.0102471	0.0800467	5.07586	0.0102471
ATG4C	8.2927	7.73737	7.62115	6.84571	6.48804	6.45506	2.37731	0.0102515	0.0800467	2.44099	0.0102515
RBM43	9.08856	9.26824	8.07611	6.42229	6.0083	6.63664	6.34785	0.0102523	0.0800467	5.48398	0.0102523
OPLAH	6.51502	6.61257	9.13701	12.1566	13.7878	12.478	0.0171524	0.0102594	0.0800579	0.0239149	0.0102594
USP44	6.12265	4.967	3.7209	10.0669	8.86484	9.57133	0.0411111	0.0102775	0.0801346	0.0422712	0.0102775
GMEB2	8.65675	8.9287	9.29407	10.5107	10.5545	10.3894	0.33402	0.0102805	0.0801346	0.347476	0.0102805
NFKBIB	8.48618	8.96007	9.2361	12.0735	11.7179	10.715	0.147849	0.0103356	0.0803853	0.164023	0.0103356
LAMA2	11.5079	12.261	11.4941	9.62332	10.3292	9.15523	3.69249	0.0103426	0.0803853	4.14618	0.0103426
NAP1L1	13.7681	12.9517	14.0141	12.0344	10.8074	11.2579	5.69714	0.0103482	0.0803853	4.63119	0.0103482
LSM4	10.2469	10.0336	10.865	12.2121	11.9618	11.5053	0.30463	0.0103533	0.0803853	0.350818	0.0103533
CCBE1	7.09238	7.08052	8.75599	3.44209	4.07698	5.1362	8.08584	0.0103549	0.0803853	10.7372	0.0103549
ALS2CR12	2.84532	0.961302	2.8613	7.90035	8.13313	8.1766	0.0255983	0.0103645	0.0803853	0.0173685	0.0103645
CFAP77	1.4383	4.56191	1.87321	10.3287	10.9218	9.90928	0.00284875	0.0103649	0.0803853	0.0046065	0.0103649
RNF32	5.58191	5.44371	3.5855	10.607	10.1132	10.1603	0.0380328	0.0103709	0.0803853	0.0233065	0.0103709
PGRMC2	11.1247	10.6277	11.1395	10.1739	9.81388	9.85288	2.41459	0.0103749	0.0803853	2.0238	0.0103749
SH3GL3	3.85624	4.06386	5.88582	10.0448	10.3029	10.4864	0.0132389	0.0103778	0.0803853	0.0195584	0.0103778
GRB2	11.8467	11.6761	11.4444	10.8449	10.5006	10.2013	2.25882	0.0103805	0.0803853	2.2041	0.0103805
ATXN7L3	10.2313	10.5229	10.3364	11.3971	11.9914	11.4806	0.452456	0.0104169	0.080599	0.417684	0.0104169
SHMT1	8.21024	8.44635	9.14303	10.1772	10.6636	10.108	0.301281	0.0104209	0.080599	0.304314	0.0104209
PLCXD3	10.4205	7.50797	8.85835	4.40713	2.7858	3.63138	37.4519	0.0104335	0.080599	39.9693	0.0104335
KDM5D	11.2632	11.0644	10.69	9.02308	9.61903	9.86142	2.72337	0.0104363	0.080599	2.83763	0.0104363
KDSR	11.3134	10.3602	10.428	9.30599	8.45243	8.79399	3.1038	0.0104365	0.080599	3.60438	0.0104365
NFXL1	7.57123	7.57896	7.05857	8.90376	8.24235	8.80668	0.424709	0.0104448	0.0806192	0.421028	0.0104448
MUC12	3.11284	4.2497	4.34079	6.69811	6.5231	5.96878	0.206842	0.0104564	0.0806656	0.177323	0.0104564
KCTD1	8.56018	7.97527	8.23111	7.439	7.08884	6.79789	2.20729	0.0104638	0.0806783	2.21444	0.0104638
DSC2	7.62527	7.27837	6.19494	4.00419	4.16854	5.1362	8.63279	0.0104838	0.0806815	6.04837	0.0104838
C4orf3	11.8586	11.3237	12.0935	10.7508	10.1218	10.0333	3.33293	0.0104909	0.0806815	2.74472	0.0104909
SPARCL1	13.2232	14.1608	14.4065	11.0694	11.3444	9.6066	8.52309	0.0104923	0.0806815	9.55798	0.0104923
SPHK2	8.88654	8.49305	9.39842	10.3639	10.979	10.2355	0.359135	0.0105	0.0806815	0.329849	0.0105
SPEF1	2.08128	2.75072	4.7726	9.65908	9.84191	9.00473	0.00832487	0.0105051	0.0806815	0.0126882	0.0105051
PACRGL	7.91285	7.87068	7.68031	10.003	9.22032	9.81443	0.25994	0.0105054	0.0806815	0.275862	0.0105054
UNC5C	9.52081	10.2494	9.97055	8.77083	7.84528	8.31451	3.15149	0.0105093	0.0806815	3.03854	0.0105093
SF1	12.5172	12.0747	12.433	13.2207	13.6909	13.155	0.579262	0.0105096	0.0806815	0.495209	0.0105096
NEMF	8.86873	8.97111	7.72113	5.7297	5.95794	6.64797	7.52029	0.0105163	0.0806893	5.30904	0.0105163
TNRC6A	11.0135	11.2737	10.3005	8.9844	8.81973	9.56088	4.08165	0.0105348	0.0807397	3.3425	0.0105348
NMI	8.402	8.45895	8.98106	6.53367	5.67581	5.10365	6.88347	0.0105399	0.0807397	7.1749	0.0105399
ZNF226	8.8732	9.14106	9.33672	7.99583	7.20133	7.75221	2.61871	0.0105667	0.0809016	2.76485	0.0105667
VSIG10	8.78099	8.75307	9.20478	7.76424	7.66083	7.79869	2.02335	0.0105853	0.0809582	2.25276	0.0105853
METTL21B	8.6039	8.03541	8.62876	6.68611	7.46741	6.97925	3.08367	0.0105876	0.0809582	2.59986	0.0105876
FAM171A1	10.4128	9.89675	10.2856	7.50882	8.57443	8.26754	4.0504	0.0105912	0.0809582	4.23234	0.0105912
FGG	7.60389	7.58473	7.60379	5.16403	4.16854	4.89115	6.55518	0.0106124	0.0810766	7.24119	0.0106124
BAZ1B	11.5795	11.0767	10.8677	10.1556	9.62308	9.96808	2.15645	0.0106445	0.0812778	2.39343	0.0106445
ATP2B2	4.7848	3.92511	3.43595	5.77575	7.00452	6.83802	0.132779	0.0106649	0.0813901	0.177907	0.0106649
SLC2A10	8.58221	9.13322	8.88374	6.40775	7.36486	7.20313	3.20564	0.0106847	0.0814645	3.66669	0.0106847
NOL8	9.46855	9.34663	9.44058	7.58837	6.7472	6.91506	5.75783	0.0106861	0.0814645	5.04566	0.0106861
MTFR1L	10.8382	10.4895	10.943	12.2865	12.351	11.6591	0.366435	0.0107096	0.0814982	0.39447	0.0107096
ARID3B	6.98072	8.47144	6.44936	10.7061	11.6988	11.4079	0.0464832	0.0107177	0.0814982	0.0637938	0.0107177
FAM114A1	10.2977	11.1051	11.0203	8.58616	8.63977	8.79144	5.20715	0.0107194	0.0814982	4.39307	0.0107194
GUCY1A3	6.18155	6.93475	7.27141	4.40713	4.80367	4.96552	4.38044	0.0107279	0.0814982	4.20021	0.0107279
MEF2C	11.3019	9.99846	9.84505	7.87942	7.00452	7.57362	5.36967	0.0107396	0.0814982	7.44326	0.0107396
TAF9	9.8046	9.29835	9.36533	11.2408	10.4468	10.9995	0.322164	0.0107462	0.0814982	0.377291	0.0107462
CFAP52	2.08128	4.41425	3.43595	9.68343	9.53566	9.40602	0.0145816	0.0107474	0.0814982	0.0133113	0.0107474
HAT1	10.2572	9.429	9.35758	7.83662	7.37449	8.35655	3.01548	0.0107479	0.0814982	3.54399	0.0107479
IFT140	9.41126	8.56477	9.98905	11.8039	12.4365	11.8839	0.180163	0.010781	0.0816875	0.151801	0.010781
ANKRD7	6.1524	6.6679	3.43595	13.4636	12.4305	13.3197	0.00695716	0.0107908	0.0816875	0.00497014	0.0107908
AC007325,4	2.515	3.50503	4.83348	7.76994	8.34388	6.72488	0.0520159	0.0107959	0.0816875	0.0627144	0.0107959
AP3B2	4.44318	6.4951	5.4143	9.55236	10.2358	9.67464	0.0521807	0.0108051	0.0817133	0.0483585	0.0108051
SETDB2	10.5836	10.0028	9.35239	8.08995	7.33558	8.1844	3.76544	0.0108146	0.0817133	4.31572	0.0108146
PPEF1	3.99436	4.36146	2.60293	8.16106	8.23179	8.50099	0.053016	0.0108205	0.0817133	0.0399676	0.0108205
TMEM41A	11.0226	10.6458	10.2978	9.61543	8.76952	9.16905	2.78313	0.0108223	0.0817133	2.77162	0.0108223
NARS	11.4552	11.1587	10.6703	9.73678	9.3842	9.5306	3.09106	0.0108365	0.0817497	2.91644	0.0108365
CFAP54	2.08128	3.85037	3.43595	7.53582	6.96682	7.11607	0.0780139	0.0108432	0.0817497	0.0589769	0.0108432
METTL5	9.11146	8.68229	9.13701	7.80921	6.91497	7.12421	3.96482	0.0108543	0.0817497	3.23581	0.0108543
APH1A	12.2691	11.6684	12.1319	11.0889	11.0632	10.6844	2.09742	0.0108649	0.0817497	2.11051	0.0108649
PIGK	10.1377	9.67839	8.88014	7.3275	6.96682	7.85843	5.10139	0.0108649	0.0817497	4.53521	0.0108649
ULK2	9.66452	9.50845	9.07538	10.7165	11.2442	11.746	0.300255	0.01087	0.0817497	0.283327	0.01087
SKA1	4.92937	5.2542	3.5855	8.15236	7.46741	8.23411	0.107099	0.0108704	0.0817497	0.0972874	0.0108704
HHIP	9.27252	9.30185	8.14972	6.3782	6.79101	6.15501	7.43493	0.0108731	0.0817497	5.5275	0.0108731
ZPBP2	1.4383	4.85697	1.26987	11.3494	10.0798	11.424	0.00103862	0.0109035	0.0818883	0.00290076	0.0109035
CCNB2	3.53229	6.36721	4.25432	11.8433	11.0528	11.1075	0.00864926	0.0109088	0.0818883	0.0101907	0.0109088
BIRC5	4.34341	6.35377	5.05413	10.7715	10.7194	10.5781	0.0197047	0.0109312	0.082013	0.0230474	0.0109312
PRDX3	12.0555	12.1703	11.3137	9.87406	8.69077	9.88913	4.53601	0.0109385	0.0820247	5.14027	0.0109385
MME	6.8597	7.13651	7.98519	5.38812	5.73683	4.85248	3.35984	0.0109508	0.0820729	4.00368	0.0109508
EPHA1	4.8589	4.85697	5.70225	6.73354	8.08115	7.60303	0.149257	0.0109631	0.0821172	0.198444	0.0109631
GIPC2	9.80226	7.55568	7.97173	3.04827	3.87424	5.37316	17.1186	0.0109682	0.0821172	20.3177	0.0109682
WBP4	9.05745	9.23014	8.24797	7.43183	6.95403	6.74612	4.29726	0.0109784	0.0821397	3.48509	0.0109784
PSMG1	8.73749	8.6796	8.862	12.4933	11.4569	11.4702	0.15044	0.0109828	0.0821397	0.120984	0.0109828
DDX39A	8.74239	8.84716	10.3893	13.3245	13.291	12.6907	0.0459474	0.0109968	0.0822011	0.0730095	0.0109968
C6orf203	8.67737	8.09315	8.95392	7.21503	6.7323	7.07469	3.03705	0.0110074	0.0822372	2.96384	0.0110074
STEAP3	10.0943	9.01658	9.13701	7.75852	7.4853	6.95209	3.14206	0.0110272	0.082331	4.04835	0.0110272
TMEM251	7.93869	7.53202	7.68857	6.34804	5.43931	6.022	3.17458	0.0110372	0.082331	3.44214	0.0110372
C2orf74	4.7848	4.89459	5.56545	6.89869	6.50567	6.61371	0.303733	0.0110373	0.082331	0.331924	0.0110373
TEX30	6.7857	7.83245	7.09629	10.6949	9.41486	11.1678	0.0825463	0.011049	0.0823394	0.109749	0.011049
GPR183	5.89518	7.10479	7.04577	4.8128	3.35515	3.43527	12.2143	0.0110513	0.0823394	7.03315	0.0110513
LSM5	9.89976	9.00588	9.53519	7.98607	7.13489	8.03276	2.92637	0.0110558	0.0823394	3.39254	0.0110558
LMBRD1	11.1907	10.9221	10.0797	8.69798	8.33404	8.99811	4.67213	0.0110731	0.0823928	4.15287	0.0110731
ABHD16A	5.92996	5.96936	6.26287	7.12007	7.89296	7.59719	0.323575	0.0110746	0.0823928	0.357824	0.0110746
COPB2	11.988	11.6819	11.2559	10.737	10.1943	10.1848	2.80414	0.0110856	0.0824027	2.41139	0.0110856
RFC1	10.8597	10.1644	10.2428	9.0326	7.92608	8.07114	4.5054	0.0110903	0.0824027	4.22529	0.0110903
PEX5L	4.7848	4.93125	3.84461	7.27236	7.06525	6.88665	0.205835	0.0110933	0.0824027	0.170219	0.0110933
CNIH2	2.84532	2.90761	5.15295	8.95218	9.23889	8.14496	0.0151497	0.0111064	0.0824511	0.0282935	0.0111064
BLOC1S6	10.5602	10.5229	9.88691	8.30144	7.37449	8.59472	4.66348	0.0111142	0.0824511	4.70143	0.0111142
HSPE1	9.47445	8.94671	10.0205	8.16106	7.31572	7.38339	4.26062	0.0111216	0.0824511	3.6313	0.0111216
TTC23L	5.82301	5.39206	4.25432	9.3523	9.06246	9.12919	0.0749915	0.0111322	0.0824511	0.0614325	0.0111322
TMPRSS9	6.18155	4.56191	5.19993	7.58837	8.5786	8.26387	0.119582	0.0111379	0.0824511	0.140715	0.0111379
N4BP1	10.8732	10.3382	10.0496	9.23567	8.67137	9.08819	2.37845	0.0111404	0.0824511	2.67944	0.0111404
ZBED8	9.21024	8.22073	8.38637	6.79072	5.28442	6.05642	5.02789	0.0111405	0.0824511	5.90497	0.0111405
FKBP7	8.92583	8.6742	9.45275	7.97131	7.12352	7.39688	2.88575	0.01115	0.0824788	2.86862	0.01115
USP42	8.58766	8.79095	7.59503	10.4021	10.7128	11.0247	0.229226	0.0111574	0.0824839	0.190963	0.0111574
ZNF350	7.89536	8.37166	7.93749	7.12897	6.3386	6.63664	2.46375	0.0111623	0.0824839	2.57892	0.0111623
GLO1	12.5999	11.4678	11.8275	10.2027	8.69846	9.18275	6.25406	0.0111728	0.0825183	6.0788	0.0111728
AGBL2	4.70669	3.04883	5.00205	8.91409	9.29067	9.40435	0.0416951	0.0111833	0.0825532	0.0323406	0.0111833
HSF2BP	5.34475	5.22497	3.7209	9.51383	9.2494	9.41101	0.0549384	0.0111905	0.0825636	0.0404457	0.0111905
NOL11	10.281	9.7773	9.4479	8.54022	7.66083	8.39404	2.60858	0.0112085	0.082653	3.11024	0.0112085
BAP1	10.8301	10.7793	11.2447	12.5966	13.6997	12.9763	0.225919	0.0112154	0.0826611	0.226965	0.0112154
TEX22	3.33792	2.37204	5.4143	9.82153	10.1599	8.76826	0.0111748	0.0112422	0.0828161	0.0170374	0.0112422
ZFAND1	9.24862	8.54126	9.26123	7.10212	5.70664	6.68143	5.92653	0.0112549	0.0828661	5.73703	0.0112549
RSPH1	4.23621	4.967	5.99639	9.58989	9.36259	9.2512	0.047511	0.0112769	0.082956	0.0495594	0.0112769
CCT6B	7.33221	6.00418	8.43135	12.5145	10.5299	11.1722	0.0698301	0.0112788	0.082956	0.0563421	0.0112788
RCBTB2	10.0962	9.0771	9.5891	8.00553	7.28541	8.14496	2.99712	0.0112897	0.0829563	3.42359	0.0112897
CPSF1	10.5699	10.4584	11.5365	12.6081	13.315	12.7757	0.216752	0.0112905	0.0829563	0.242373	0.0112905
SDK1	8.57124	7.34099	7.07125	9.96131	10.9939	10.1702	0.140711	0.0113179	0.0830585	0.15241	0.0113179
RPP38	7.84159	7.50797	8.07611	9.89637	9.16867	9.05878	0.398573	0.0113235	0.0830585	0.33773	0.0113235
TIAM2	7.21022	7.22033	6.98002	8.87232	9.78709	9.71425	0.176283	0.0113308	0.0830585	0.200124	0.0113308
SDHD	10.9019	10.1711	10.1139	8.86967	7.72998	8.58296	3.00672	0.0113312	0.0830585	4.00401	0.0113312
NRXN1	6.09227	6.41973	7.04577	8.54022	7.95204	8.0066	0.332894	0.0113387	0.0830585	0.319297	0.0113387
COG8	7.59309	7.04753	6.95285	8.40027	8.61155	8.08371	0.391546	0.0113394	0.0830585	0.445236	0.0113394
C1orf94	3.11284	2.13534	-0.460951	11.0099	11.392	11.0044	0.0021306	0.0113779	0.0832917	0.00134361	0.0113779
PRTFDC1	8.2927	6.87957	8.06347	4.85633	4.55516	5.25955	9.23518	0.011383	0.0832917	7.23453	0.011383
FKBP9	11.8721	10.934	11.2909	9.4389	10.2132	9.51984	3.41299	0.0113955	0.0833116	3.12025	0.0113955
LNX1	5.49167	6.22687	5.70225	7.83662	7.81731	7.83879	0.227768	0.0114041	0.0833116	0.24588	0.0114041
ARMCX4	10.0337	8.57638	9.53289	5.32757	6.65539	7.03209	7.3488	0.0114105	0.0833116	8.23993	0.0114105
TRIM69	9.33548	9.65119	9.42584	11.2464	11.2376	10.5617	0.284843	0.0114143	0.0833116	0.342835	0.0114143
ARHGEF28	7.98902	7.81785	8.94361	5.86366	6.05696	6.61371	3.81599	0.0114169	0.0833116	4.20483	0.0114169
TBC1D19	7.68755	7.401	7.37736	6.04381	5.93209	6.59041	2.56186	0.0114301	0.0833116	2.46207	0.0114301
ZBTB41	9.85523	9.45125	8.2591	6.30159	5.64431	6.36181	8.87447	0.0114325	0.0833116	8.49112	0.0114325
PPP1R2P9	-0.460951	2.90761	-0.460951	9.88723	10.3574	9.49966	0.000767163	0.011434	0.0833116	0.00163914	0.011434
ZCCHC18	8.00541	7.34778	7.00668	5.35816	5.20025	5.57662	3.97131	0.0114385	0.0833116	4.21329	0.0114385
SCCPDH	11.102	10.7911	9.99405	12.9813	12.0212	12.8276	0.243766	0.0114491	0.0833429	0.253319	0.0114491
AQP3	8.52081	8.88967	7.9444	6.64948	7.27517	6.61371	3.65868	0.011466	0.0833429	3.04303	0.011466
CNBP	13.2296	12.6797	13.4815	11.9387	11.1007	11.7404	2.80718	0.0114685	0.0833429	2.90181	0.0114685
PDCL2	1.4383	2.75072	-0.460951	9.33895	8.6596	8.95315	0.00546772	0.0114703	0.0833429	0.00467374	0.0114703
MMP16	6.8597	7.04753	5.88582	4.00419	4.68477	4.77187	4.51564	0.0114721	0.0833429	4.31913	0.0114721
YBEY	7.492	7.15986	8.88014	11.4558	11.1749	10.4186	0.0778625	0.0114893	0.0834254	0.110918	0.0114893
GSTA1	14.546	15.066	16.426	12.0953	11.285	11.475	12.0499	0.0115231	0.0835173	13.2467	0.0115231
SV2C	6.39571	7.47732	7.66365	3.55244	2.7858	4.81274	15.1882	0.0115309	0.0835173	11.0188	0.0115309
TMIGD3	2.08128	4.46517	4.89189	11.0723	10.5235	10.2541	0.0150063	0.011537	0.0835173	0.0089503	0.011537
MRPL30	9.85523	9.03563	9.23046	8.2575	7.38406	7.79869	2.69777	0.0115402	0.0835173	2.94927	0.0115402
TRAIP	6.1524	5.51788	6.85354	8.83203	9.06246	8.51961	0.156081	0.0115441	0.0835173	0.161533	0.0115441
PGAP2	8.46263	8.34135	9.16095	9.97248	10.9243	10.2013	0.29965	0.0115452	0.0835173	0.305441	0.0115452
BAG5	10.6619	10.1692	9.83393	11.8514	11.9489	12.1287	0.291244	0.011553	0.0835173	0.296348	0.011553
FBXO39	1.4383	3.68808	5.00205	10.4383	11.5113	10.3069	0.0092893	0.0115567	0.0835173	0.00601996	0.0115567
CFLAR	11.3508	11.0012	10.8356	10.0127	9.95052	9.84551	2.07151	0.0115667	0.0835173	2.18296	0.0115667
SYCE3	-0.460951	3.17728	1.26987	10.3677	9.70169	9.61672	0.00289582	0.0115768	0.0835479	0.00263745	0.0115768
GSTZ1	9.18167	8.72986	9.31021	11.1087	11.5707	10.461	0.262965	0.0115847	0.0835511	0.254745	0.0115847
HIC2	7.40816	8.56768	7.62975	9.47249	10.2319	10.1344	0.17621	0.0115908	0.0835511	0.236889	0.0115908
SGO2	5.66684	6.45791	5.05413	8.28959	8.4705	7.63754	0.162358	0.0115948	0.0835511	0.188645	0.0115948
TCEAL1	9.64634	9.25746	10.3817	8.34408	7.29559	7.67124	3.93156	0.0116168	0.0836669	3.97655	0.0116168
SH3RF2	7.07694	8.78345	5.96953	13.25	13.6948	12.7355	0.0138591	0.011629	0.0837122	0.0161749	0.011629
MOV10L1	4.6241	6.41973	4.06401	11.3679	11.4357	11.154	0.00933098	0.0116584	0.0838811	0.0128398	0.0116584
TCEAL7	8.286	6.87016	8.21405	5.09304	4.41272	5.07034	8.83798	0.0116786	0.0839845	7.62836	0.0116786
MAP1S	9.64895	9.28956	10.6651	12.3421	13.1581	11.7516	0.154625	0.0117058	0.0841374	0.170824	0.0117058
PPIL4	9.72764	9.28071	8.73223	7.77561	7.21212	7.53753	3.34773	0.0117162	0.0841695	3.33674	0.0117162
CHM	8.91285	9.1508	7.54134	5.63295	4.96544	5.93217	9.71293	0.0117249	0.0841896	8.13878	0.0117249
INTU	9.38644	8.79344	8.28656	6.64948	6.88833	7.36291	3.74536	0.0117371	0.0842346	3.61811	0.0117371
TMED10	13.8303	13.3375	13.024	12.2262	11.4443	12.089	2.37604	0.011782	0.0843859	2.78456	0.011782
TMEM263	10.6372	10.4725	9.96376	8.4076	7.67649	8.85392	4.18393	0.0118057	0.084513	4.12709	0.0118057
WDR93	4.44318	3.92511	1.87321	9.56224	10.0058	9.35854	0.0200934	0.0118333	0.0845411	0.0133376	0.0118333
RPUSD3	8.99314	8.50525	9.67472	11.3739	11.2143	10.7463	0.214464	0.0118349	0.0845411	0.240844	0.0118349
KDM4D	7.34515	6.32652	5.19993	11.7357	11.6722	11.4269	0.024591	0.0118367	0.0845411	0.0250149	0.0118367
ZNF839	8.27252	8.27875	7.39765	9.85542	10.2199	10.0685	0.287984	0.0118392	0.0845411	0.238994	0.0118392
GSTM4	11.077	11.0452	11.9707	9.97248	9.59864	9.2512	2.78627	0.0118393	0.0845411	3.3796	0.0118393
FAM173A	7.86872	7.74767	8.67104	11.0201	10.6288	9.65653	0.147616	0.0118607	0.0846512	0.197604	0.0118607
PPP1R35	6.68751	6.58982	8.20832	10.6462	10.5148	9.65372	0.0704491	0.011898	0.0847947	0.115849	0.011898
PPP3R1	10.2032	9.74422	9.658	8.72463	8.09869	8.83173	2.02734	0.0118986	0.0847947	2.49108	0.0118986
GLI2	8.78099	8.89199	9.45518	7.13781	7.4853	8.0241	2.65129	0.0119023	0.0847947	2.81601	0.0119023
FAM229A	6.2926	5.65567	8.1256	11.6894	11.4143	10.3167	0.0287218	0.0119056	0.0847947	0.045789	0.0119056
SKOR1	5.1222	4.2497	5.28954	7.26431	6.86119	6.79789	0.29958	0.0119152	0.0847947	0.235318	0.0119152
GRAMD3	9.66194	8.43682	8.74416	7.11112	6.10404	7.08306	3.16257	0.0119192	0.0847947	4.53646	0.0119192
DNAH9	3.7034	5.67741	5.82719	9.32547	10.2119	9.39765	0.0758742	0.0119226	0.0847947	0.0419361	0.0119226
FAM161A	6.56012	6.8982	5.94216	7.66987	8.13879	8.46621	0.334789	0.0119395	0.0848571	0.324255	0.0119395
TMEM167A	11.0663	11.1774	10.1856	9.0326	7.66868	8.67444	5.24824	0.0119433	0.0848571	5.10245	0.0119433
WDR78	5.29225	6.25605	6.68219	10.1642	8.66746	8.51033	0.187973	0.0119595	0.0849294	0.12182	0.0119595
ZNF160	10.7252	10.7045	10.0319	8.66472	7.51172	8.61795	4.24729	0.0119682	0.0849312	4.66661	0.0119682
HRH1	8.10767	7.06412	7.34638	5.26436	5.76639	5.73377	3.05806	0.0119813	0.0849312	3.77868	0.0119813
DPYSL3	13.0606	12.0831	12.4994	10.6188	11.1323	10.743	3.37839	0.0119832	0.0849312	3.286	0.0119832
ZZZ3	10.5448	9.90714	9.31821	7.92098	6.3386	7.43662	5.54242	0.0119836	0.0849312	6.45907	0.0119836
SH3PXD2B	10.4993	11.1106	10.9737	9.20445	9.83496	9.83564	2.20194	0.0120061	0.0850479	2.35574	0.0120061
PTGFR	7.34515	7.47732	8.5852	5.19826	3.50359	5.1362	5.06694	0.0120228	0.0850711	9.1253	0.0120228
C1orf61	-0.460951	3.17728	1.26987	9.66826	9.8367	8.95086	0.00296369	0.0120318	0.0850711	0.00350459	0.0120318
GRN	13.1857	12.6592	13.069	12.0585	12.1953	11.6433	2.01458	0.012041	0.0850832	2.00775	0.012041
TFCP2	9.87989	9.3685	9.3959	7.85818	7.56316	8.47896	2.90337	0.0120625	0.0851292	2.99246	0.0120625
AURKAIP1	10.4964	10.3493	11.5024	13.6922	13.5444	12.3842	0.120908	0.0120649	0.0851292	0.186304	0.0120649
ZNF506	8.45668	7.95762	7.79946	6.84571	6.59076	7.22599	2.16131	0.0120739	0.0851292	2.27169	0.0120739
UGP2	10.5754	11.1659	11.2929	9.6249	8.61967	9.45037	3.28423	0.0120774	0.0851292	3.43368	0.0120774
SYT1	7.95566	6.71068	6.50652	5.09304	4.33584	3.9578	5.18678	0.0120962	0.0852194	6.04354	0.0120962
EDC3	10.3468	9.85684	9.79622	11.2269	11.5346	10.8239	0.386886	0.01211	0.0852744	0.436731	0.01211
ABCA9	8.51509	9.88396	9.83207	6.23722	7.12352	7.07469	6.76165	0.0121193	0.0852974	6.05682	0.0121193
CASP4	8.66194	8.80829	10.1291	6.39305	6.0083	5.75488	6.96433	0.0121372	0.0853093	8.86239	0.0121372
HFE	8.26573	8.44318	8.11339	5.52923	6.4338	6.40252	3.63818	0.0121474	0.0853093	4.44521	0.0121474
MBNL2	11.7732	11.2941	9.87249	8.28163	7.11205	7.49425	13.9273	0.0121527	0.0853093	10.2009	0.0121527
CDC34	10.2657	10.1538	10.8974	12.7266	12.5246	11.664	0.208942	0.0121593	0.0853093	0.27432	0.0121593
EIF2A	10.5643	10.2897	10.7405	8.94212	7.99637	7.89692	5.92973	0.0121606	0.0853093	4.7668	0.0121606
HTR7	3.7034	5.44371	3.7209	9.17038	9.31837	9.39933	0.0206534	0.0121694	0.0853093	0.0311054	0.0121694
CCDC153	3.53229	3.59948	5.15295	6.68611	7.59646	7.53143	0.0655187	0.01218	0.0853093	0.110612	0.01218
C4orf33	7.59309	8.06044	7.23805	6.31724	5.15625	5.62329	3.91712	0.0121801	0.0853093	3.81477	0.0121801
FBXO48	6.72759	6.13561	6.07408	4.85633	5.064	5.42678	2.10178	0.0121839	0.0853093	2.29218	0.0121839
PLA2G7	7.22429	8.44318	6.36943	2.88837	3.63808	3.07902	17.6951	0.012187	0.0853093	17.6771	0.012187
TSHZ3	8.93869	8.75307	9.26123	7.01842	7.73746	7.7936	2.29936	0.0122061	0.0853402	2.76607	0.0122061
KIAA0141	10.9745	10.3669	10.6461	9.46899	9.81211	9.5817	2.09135	0.0122124	0.0853402	2.0585	0.0122124
KCNK3	8.26573	8.90587	10.2788	4.97954	6.23668	5.89462	8.06265	0.0122129	0.0853402	10.902	0.0122129
ACTR3B	7.1377	7.83728	7.65525	9.02308	9.04749	9.22118	0.380972	0.0122238	0.0853402	0.340602	0.0122238
IARS	11.3896	11.3284	10.6408	9.75413	9.27018	10.0397	2.97787	0.0122275	0.0853402	2.69744	0.0122275
NEK7	10.6645	10.6088	9.155	6.92957	6.7323	8.1167	12.81	0.0122382	0.0853729	7.37805	0.0122382
ACSBG1	3.33792	4.89459	4.16231	7.23165	7.59646	7.64321	0.0925167	0.0122471	0.0853929	0.0974744	0.0122471
ENPP6	8.39579	8.61631	9.29947	6.87773	6.70202	6.61371	3.76927	0.0122601	0.0853973	4.11065	0.0122601
MARCH11	6.06123	5.2542	3.2689	11.6629	11.5102	11.0192	0.013084	0.0122635	0.0853973	0.0107762	0.0122635
MOB4	8.3833	8.44	8.54938	6.28577	5.47556	6.38908	4.45134	0.0122664	0.0853973	5.30528	0.0122664
OPA1	10.1635	10.4498	9.24452	8.3517	7.32568	7.9111	4.76484	0.0122717	0.0853973	4.25681	0.0122717
PWWP2A	9.89976	9.09133	8.56292	6.73354	6.57414	7.29247	5.12586	0.0122822	0.0854284	4.98625	0.0122822
GRK3	8.3833	8.93998	7.96494	10.551	9.63113	10.1712	0.289601	0.0122893	0.0854358	0.310283	0.0122893
B9D1	6.74722	6.78263	8.65849	11.302	11.6511	10.4227	0.043604	0.0122961	0.0854413	0.0754061	0.0122961
GOLGA6L10	4.92937	4.06386	3.7209	6.00567	7.04126	7.57955	0.126973	0.0123122	0.0855115	0.160712	0.0123122
PRKAR2B	12.9514	12.1779	11.225	9.55566	8.58276	9.64102	6.15708	0.0123196	0.0855208	7.25162	0.0123196
THTPA	7.46854	6.88891	8.03785	9.28823	10.1889	9.08403	0.283281	0.0123545	0.0857217	0.240603	0.0123545
UTP14A	8.27252	7.81785	9.04033	6.4367	6.23668	5.83638	4.10061	0.0123762	0.08583	4.61707	0.0123762
BEX3	13.6929	12.9325	13.3911	11.9058	10.7335	10.8591	5.78379	0.0124191	0.0860856	4.50867	0.0124191
SPATA7	8.17444	7.93975	8.66268	10.8762	9.79786	9.94646	0.292799	0.0124257	0.0860888	0.259193	0.0124257
DCP1B	9.18527	8.87093	9.24172	10.6912	10.6248	9.99827	0.368694	0.0124317	0.0860888	0.395356	0.0124317
GET4	6.12265	6.08771	5.05413	7.7869	8.25283	7.67678	0.30796	0.0124463	0.0861032	0.225207	0.0124463
[truncated: 2,294 more rows]
